# Supplementary material for: Effective synthesis of circRNA via a thermostable T7 RNA polymerase variant as the catalyst
Source: Front Bioeng Biotechnol. 2024 Apr 9;12:1356354. doi: 10.3389/fbioe.2024.1356354 (PMC11035883; doi:10.3389/fbioe.2024.1356354)
Supplement: Supplementary file 2 [file DataSheet1.FASTA]

>query
--NTINIAKNDFSDIE-LAAIPFNTLADHYGERLAREQLALEHESYEMGEARFRKMFER-
--------QLKAGE--VADNAAAKPLITTLLPKMIARINDWFEEV-----------KAKR
GKRPTAFQF--------------------LQ--EI-KPE-A----------VAYITIKT-
TLACLTSAD-----NT--TVQAVASAIGRAIEDEARFGRIRDLEAKH-FKKNVEE-----
-------QLNKRVGHVYKK-----AFMQVVEADMLS------------------------
---------------------KGLLGG-EAWSSWH-------KEDSIHVGVRCIEMLI--
---ESTGMVSLHRQS-------------------ETIELAPEYAEAIATRAGALAGISPM
FQPCVVPPKPW--TG--ITGGGYWA-NGRRP-LAL-------------VRTH--SKKALM
RYED----V-----Y--MPEVYKAINIAQNTAWKINKKVLAVANVI--TKWKH---C---
----PVE---DIPAI-ERE---------------------------ELPMK---------
------------------------TAWKRAAAAVYRKDKARKSRRISLEFMLEQANKFA-
NHKAIWFPYNMDWRGRVYAVSM---FNPQGNDMTKGLLTLAKGKPIG------------K
EGYYWLKIHGANCAG--------V--DK---VPFPERIKFIEENHE-N--IMACAKSPL-
-EN-TWWAE--QD------SPFCFLAFCFEYAGVQH---------HGL--SYNCSLPLAF
DGSCSGIQHFSAMLRDEVGGRAVNLLPS--E--TVQDIYGIVAKKVNEILQADAINGTDN
EVVTVT---------------------------------------------DENTGEI-S
EKVKLGTKALAGQWLAYGV-------TRSVTKRSVMTLAYGSKEFGFRQQVLEDTIQPAI
DSGKG---------------LMF------------TQPNQAAGYMAKLIWESVSVTVVAA
VEAMNWLKSAAKLLAAEVKDKK--------TGEILRKRCAVHWVTPDGFPVWQEYKKPI-
QTRLNLMFLGQFRLQ-PTINTNK--------------------D--------------SE
IDAHKQESGIAPNFVHSQDGSHLRKTVVWAHEK---YG-IESFALIHDSFGTIPA---DA
ANLFKAVRETMVDTYESCD-VLADFYDQFADQL----H--E----SQLD----KMPALPA
KGN-----LNLRDILESDFAFA
>UniRef90_K4NXC1
--TVIAIEKNDFSDVE-LAVIPFNTLADHYGEKLAREQLALEHEAYEMGEARFRKIFER-
--------QLKAGE--VADNAAAKPLVATLLPKMIERIHAWFEEV-----------SAKR
GKRPTAFKF--------------------LQ--EV-KPE-A----------IAYITIKT-
VLGTLTSAE-----QT--TVQAAASAVGRAIEDEARFGRIRDLEAKH-FKKNVEE-----
-------QLNKRVGHVYKK-----AFLQVVEADMLS------------------------
---------------------KGLMGG-EAWSSWH-------KEDSIHVGVRCIEMLI--
---EATGLVVLERQN---AGV-----VGAD---AETLSLASEYADAIATRAGALAGISPM
YQPCVVPPKPW--TT--VTGGGYWA-NGRRP-LAL-------------VRTH--GKKALM
RYED----V-----Y--MPEVYKAVNLAQSTAWKINKKVLAVANEI--TKWKH---C---
----PVE---DIPAI-ERE---------------------------ELPVKPD----D-I
DEN-----------------PEALTNWKRAAAAVYRKDKARKSRRLSLEFMLEQANKFA-
NHKAIWFPYNMDWRGRVYAVSM---FNPQGNDMTKGLLTLAKGKAIG------------K
EGFYWLKIHGANCAG--------V--DK---VPFPERIKFIEDNHE-H--IMASAKNPL-
-EY-TWWAE--QD------SPFCFLAFCFEYAGVMH---------HGL--SYNCSLPLAF
DGSCSGIQHFSAMLRDEVGGRAVNLLPS--E--TVQDIYGIVAKKVNEIMQRDVISGTDD
ELVTET---------------------------------------------DKTTGEI-T
EKAVLGTRTLAGQWLAYGA-------NRSVTKRSVMTLAYGSKEFGFRQQVLEDTIRPAI
DSGKG---------------LMF------------TIPNQAAGYMAKLIWDSVSVTVVAA
VEAMKWLQSAAKLLAAEVKDKK--------TGEVLRNRCAVHWVTPDGFPVWQEYRKPL-
QTRLNLMFLGQFRLQ-PTINTNK--------------------D--------------SG
IDAHKQESGIAPNFVHSQDGSHLRKTVVWAHEK---YG-IESFALIHDSFGTIPA---DA
GNLFKAVRETMVDTYENCD-VLADFYEQFADQL----H--E----SQLD----KMPALPK
KGN-----LNLRDILESDFAFA
>UniRef90_P07659
-----NIEKNDFSEIE-LAAIPFNTLADHYGSALAKEQLALEHESYELGERRFLKMLER-
--------QAKAGE--IADNAAAKPLLATLLPKLTTRIVEWLEEY-----------ASKK
GRKPSAYAP--------------------LQ--LL-KPE-A----------SAFITLKV-
ILASLTSTN-----MT--TIQAAAGMLGKAIEDEARFGRIRDLEAKH-FKKHVEE-----
-------QLNKRHGQVYKK-----AFMQVVEADMIG------------------------
---------------------RGLLGG-EAWSSWD-------KETTMHVGIRLIEMLI--
---ESTGLVELQRHN---AGN-----AGSD---HEALQLAQEYVDVLAKRAGALAGISPM
FQPCVVPPKPW--VA--ITGGGYWA-NGRRP-LAL-------------VRTH--SKKGLM
RYED----V-----Y--MPEVYKAVNLAQNTAWKINKKVLAVVNEI--VNWKN---C---
----PVA---DIPSL-ERQ---------------------------ELPPKPD----D-I
DTN-----------------EAALKEWKKAAAGIYRLDKARVSRRISLEFMLEQANKFA-
SKKAIWFPYNMDWRGRVYAVPM---FNPQGNDMTKGLLTLAKGKPIG------------E
EGFYWLKIHGANCAG--------V--DK---VPFPERIAFIEKHVD-D--ILACAKDPI-
-NN-TWWAE--QD------SPFCFLAFCFEYAGVTH---------HGL--SYNCSLPLAF
DGSCSGIQHFSAMLRDEVGGRAVNLLPS--E--TVQDIYGIVAQKVNEILKQDAINGTPN
EMITVT---------------------------------------------DKDTGEI-S
EKLKLGTSTLAQQWLAYGV-------TRSVTKRSVMTLAYGSKEFGFRQQVLDDTIQPAI
DSGKG---------------LMF------------TQPNQAAGYMAKLIWDAVSVTVVAA
VEAMNWLKSAAKLLAAEVKDKK--------TKEILRHRCAVHWTTPDGFPVWQEYRKPL-
QKRLDMIFLGQFRLQ-PTINTLK--------------------D--------------SG
IDAHKQESGIAPNFVHSQDGSHLRMTVVYAHEK---YG-IESFALIHDSFGTIPA---DA
GKLFKAVRETMVITYENND-VLADFYSQFADQL----H--E----TQLD----KMPPLPK
KGN-----LNLQDILKSDFAFA
>UniRef90_A0A0P0M6B3
-NILNHVARNDFSEME-LAAIPYNTLSEHYGDRLAREQLALEHEAYELGEKRFLKMLDR-
--------QAQAGE--LADNAAAKPLVATLVPRMASRVTEWVDESFFVTDPETGEKKGKK
GKRSVSQRI--------------------LR--EV-KPE-V----------VAFVTIKC-
VLGGLTSTG-----ST--VVQRLASSVGKALEEEMRFGRIRDLEQKH-FKKNVQE-----
-------QLEKRVGHVYKK-----AFLQVVEADMLS------------------------
---------------------KGLMGG-EAWSSWT-------AEDTIQVGVKCIELLI--
---ESTGLVELEREG---HGI-----AGAD---SENVKLADEYMDIITKRAGALAGIAPM
HQPCVVPPKPW--TG--VIGGGYWA-NGRKP-LAL-------------VRTH--SKKALL
RYED----V-----Y--MPEVYKAVNIAQNTPWKINKKVLAVVNQV--TKWQH---C---
----PVA---DVPAQ-ERE---------------------------ELPQRPD----D-M
DTN-----------------PEALKAWKKAASAVYRKDKARVSRRLSLEFMLAQANKFA-
NHKAIWFPYNMDWRGRVYAVSM---FNPQGNDMTKGLLTLAKGKPIG------------A
EGFYWLKIHGANTAG--------V--DK---VTFPERIKFIEDNHA-N--IMACAKSPL-
-EN-TWWAE--QD------SPFCFLAFCFEYAGVQS---------HGL--GYVCSLPLAF
DGSCSGIQHFSAMLRDEVGGRAVNLLPS--E--EVQDIYGIVAQRVNEMLLEATVSGTAD
ETETLV---------------------------------------------NKDTGEI-T
ERLKLGTAKLAAQWLAFGV-------TRKVTKRSVMTLAYGSKEFGFRQQVLEDTVQPAL
DNGQG---------------LMF------------TQPNQAAGYMAKLIWEAVSVTVVAA
VEAMNWLKASAKLLAAEVKDKK--------TDEVLRARCAVHWVTPDGFPVWQEYRKPV-
QSRLNLMFLGQFRLQ-PTINTNK--------------------D--------------SG
IDAHKQESGIAPNFVHSQDGNHLRMTVVHAHEA---YG-IESFALIHDSFGTIPA---DA
ANLFKAVRETMVSTYEEND-VLADFYDQFADQL----H--E----SQLE----KMPALPA
KGS-----LNLQDILKSDFAFA
>UniRef90_A0A0K2FHD8
-----SIERNDFSDIE-LAAIPYNILSEHYGASLAKEQLALEHEAYELGEQRFLKTFER-
--------QMNNGE--LADNAAAKPLVLTLLPRLVSRINQWRHEQVYKLN-DKGEEVLRG
GKKTIMFNL--------------------TA--TL-TAE-A----------VALATIKT-
VLASLTSTN-----AV--TIQEAGSAIGRAIEDEARFGRIRDLEEKH-FKKNVKE-----
-------QLEKRVGTVYKK-----AFMQVIEADMLS------------------------
---------------------KGLMGG-QAWASWS-------KEDSIHVGIRCIELLI--
---EATGMVEVVRHG---AGI-----AKLD---SENLQLTKEYADLITKRAGALAGISPM
FQPCVVPPKPW--TE--ITGGGYWA-NGRRP-LAL-------------VRTH--GKKALM
RYQD----V-----Y--MPEVYKAINIAQSTPWKINQKVLKVANEI--VNWKN---C---
----PVE---DVPAT-ERK---------------------------ELPVKPD----D-I
DTN-----------------PEALKAWKKAASTIYRNDKARVSRRISMEFMLAQANKFA-
NKKAIWFPYNMDWRGRVYAVPM---FNPQGNDLTKGLLTLAKGKPIG------------L
DGLYWLKIHGANCAG--------V--DK---VPFPERIKFIEENHD-N--IMQSAANPI-
-EF-DWWAK--QD------SPFCFLAFCFEYAGVEH---------HGL--NYNCSLPLAF
DGSCSGIQHFSAMLRDEIGGRAVNLLPS--T--EVQDIYRIVADKVNEILKVDAVNGTAN
EVELIT---------------------------------------------DKTTGEI-K
ERLKVGTSVMAQEWLAFGV-------TRKVTKRSVMTLAYGSKEFGFRQQILDDTVQPAI
DNGYT----------------GF------------TNGNQSAGYMAKLIWNAVSVTVVAA
VEAMNWLKSAAKLLAAEVKDKK--------TKEVLRARCAVHWVTPDGFPVWQEYRKSK-
QVRLDLIFLGSIRLQ-PTVNTNK--------------------D--------------TG
IDAHKQESGIAPNFVHSQDGNHLRATVVHAHEK---YG-IESFALIHDSFGTIPA---DA
ANLFKAVRETMVETYESND-VLADFYEQFADQL----H--E----SQLE----DMPALPK
AGN-----LNLQDILKSDFAFA
>UniRef90_B3VCH9
--NVINAPKNDFSDIA-NAIQPYNILADHYGAQLAATQLELEHEAHTEGEKRFLKAMER-
--------QIKAGE--FGDNTVAKPLLSSLAPKFVEAWNTWFTEVEA-----------KR
GKRPVAYNL--------------------VQ--KV-APE-A----------AAFITLKV-
TLACLTKEE-----FT--NLQSVATKIGRSIEDELRFGRIRDEEAKH-FKNHVQE-----
-------ALNKRVGIVYKK-----AFMQAVEGKMLE------------------------
---------------------AGQLH--TKWTTWT-------PEEVIHVGVRMLELLI--
---GSTGLVELHRPF---AGN-----IEKD---GEYIQLTEQYVDLLSKRAGALAAIAPM
YQPCVVPPKPW--TS--PVGGGYWA-AGRKP-LSM-------------VRTG--SKKGLE
RYND----V-----Y--MPEVYKAVNIAQNTPWKINKKVLAVVNEI--VSWKH---C---
----PVA---DVPAM-ERG---------------------------ELPVKPV----D-I
DTN-----------------EVALKAWKKAASAIYRKEKARVSRRMSMEFMLGQANKFA-
QFKAIWFPMNMDWRGRVYAVPM---FNPQGNDMTKGLLTLAKGKPIG------------V
DGFYWLKIHGANTAG--------V--DK---VDFAERIKFIDDNHE-N--IMSVAADPI-
-AN-TWWTE--QD------SPFCFLAFCFEYAGVQH---------HGM--NYNCSLPLAF
DGSCSGIQHFSAMLRDEVGGRAVNLLPS--K--EVQDIYRIVAERVNEILNQDVINGTDN
EVETLT---------------------------------------------NKDTGEI-T
EKLKLGTKELAGQWLAYGV-------TRKVTKRSVMTLAYGSKEYGFRDQVLEDTIQPAI
DDGKG---------------LMF------------TQPNQAAGYMAKLIWNAVTVTVVAA
VEAMNWLKSAAKLLAAEVKDKK--------TKEVLRNRCAVYWVTPDGFPVWQEYRKPV-
QTRLNLMFLGQIRLQ-PTVNTNK--------------------D--------------SG
IDARKQESGIAPNFVHSMDGSHLRMTVVRSYEV---YG-VESFALIHDSFGTIPA---DA
GNLFKAVRETMVNTYEEND-VLADFYDQFADQL----H--E----SQLD----KMPEMPA
KGS-----LDIQEILKSDFAFA
>UniRef90_P18147
--NALNIGRNDFSEIE-LAAIPYNILSEHYGDQAAREQLALEHEAYELGRQRFLKMLER-
--------QVKAGE--FADNAAAKPLVLTLHPQLTKRIDDWKEEQA-----------NAR
GKKPRAYYPIKHGVASELAVSMGAEVLKEKR--GV-SSE-A----------IALLTIKV-
VLGNAHRPL-----KG--HNPAVSSQLGKALEDEARFGRIREQEAAY-FKKNVAD-----
-------QLDKRVGHVYKK-----AFMQVVEADMIS------------------------
---------------------KGMLGG-DNWASWK-------TDEQMHVGTKLLELLI--
---EGTGLVEMTKNK---MAD-----GSDDVTSMQMVQLAPAFVELLSKRAGALAGISPM
HQPCVVPPKPW--VE--TVGGGYWS-VGRRP-LAL-------------VRTH--SKKALR
RYAD----V-----H--MPEVYKAVNLAQNTPWKVNKKVLAVVNEI--VNWKH---C---
----PVG---DVPAI-ERE---------------------------ELPPRPD----D-I
DTN-----------------EVARKAWRKEAAAVYRKDKARQSRRCRCEFMVAQANKFA-
NHKAIWFPYNMDWRGRVYAVSM---FNPQGNDMTKGSLTLAKGKPIG------------L
DGFYWLKIHGANCAG--------V--DK---VPFPERIKFIEENEG-N--ILASAADPL-
-NN-TWWTQ--QD------SPFCFLAFCFEYAGVKH---------HGL--NYNCSLPLAF
DGSCSGIQHFSAMLRDSIGGRAVNLLPS--D--TVQDIYKIVADKVNEVLHQHAVNGSQT
VVEQIA---------------------------------------------DKETGEF-H
EKVTLGESVLAAQWLQYGV-------TRKVTKRSVMTLAYGSKESLVRQQVLEDTIQPAI
DNGEG---------------LMF------------THPNQAAGYMAKLIWDAVTVTVVAA
VEAMNWLKSAAKLLAAEVKDKK--------TKEVLRKRCAIHWVTPDGFPVWQEYRKQN-
QARLKLVFLGQANVK-MTYNTGK--------------------D--------------SE
IDAHKQESGIAPNFVHSQDGSHLRMTVVHANEV---YG-IDSFALIHDSSGTIPA---DA
GNLFKAVRETMVKTYEDND-VIADFYDQFADQL----H--E----SQLD----KMPAVPA
KGD-----LNLRDILESDFAFA
>UniRef90_A0A2D0PE32
---VINAPVNDFSDIE-HAVMPFNILADHYGAQLAATQLQLEHEAHTEGEKRFLKVMER-
--------QIKAGE--FGDNVVAKPLLSTLAPKFTERMITWRDECNA-----------KR
GANPVAMTL--------------------TE--GL-LPE-A----------AAFITMKV-
VLACLTRED-----AS--NLQNVASKIGRSVEDELRFGRIRDQEAEH-YKKRVKK-----
-------ALNKRVGQVYKK-----AFMQAVESKMLE------------------------
---------------------ANQLD--SKWSLWT-------PEENIHVGVRMLELLI--
---ESTGLVELTRPY---AGN-----VEKD---AEYIQLTPEYVDLLNKRAGALAAISPM
YQPCVVPPKPW--VT--PVGGGYWA-AGRKP-LTL-------------VRTG--SKKGLE
RYSD----V-----Y--MPEVYSAVNIAQDTAWKINKKVLAVVNEI--VNWKN---C---
----PVS---DVPSS-EKG---------------------------ELPQRPD----D-M
DTN-----------------EIALKAWKKEAAGVYRMEKSRVSRRMSMEFTIAQANKFS-
QFKTIWFPYNMDWRGRVYAIPM---FNPQGNDMTKGLLTLAQGKPIG------------L
DGLYWLKIHGANTAG--------V--DK---VPFPERIKFIEDNHE-H--ILASAADPL-
-GY-TWWAE--QD------SPFCFLAFCFEYAGVEH---------HGL--NYNCSLPLAF
DGSCSGIQHFSAMLRDEVGGKAVNLLPS--E--TVQDIYNIVAERVKEMLRTDAINGEAN
SVETIV---------------------------------------------DKTTGEI-T
ERFKLGTKELAEQWLAFGV-------NRSVTKRSVMTLAYGSKEYGFRDQVLEDTIKPAI
DNGKG---------------LMF------------TQPNQAAGYMAKLIWEAVSVTVVAA
VEAMNWLKSAAKLLAAEVKDKK--------TKAVLRKRCAVHWTTPDGFPVWQEYKKPV-
QTRLNLMFLGQIRLQ-PTVNTNR--------------------D--------------NG
IDARKQESGIAPNFVHSMDGSHLRQTVNK-AHS---YG-VKSFALIHDSFGTIPA---DA
GLLFKAVRETLVDTYEDND-VLADFYEQFADQL----H--E----SQLD----KMPAMPA
KGN-----LDLQEILKSDFAFA
>UniRef90_D1FNQ5
------VNKNDFSDVE-LAAIPFNTLADHYGADLAREQLQLEHESYVMGEERFRKMLER-
--------QEKAEE--FGDSSVAKPLIITLLPKVTQRITDWLNEWA---------DPNKK
GRKPIAYTH--------------------LK--DI-KPE-T----------LAFITIKV-
VLNKLAGKD-----DA--FMQPLAYAIGSSIEDEARFGRIRELEMAH-FKKCAEE-----
-------NLNKRRGTAYRK-----AFLSVVEADMLD------------------------
---------------------KGLLGG-ESWGTWN-------KTDVMNIGISMLEKLI--
---EATGLVELREKR---N-----------FEEMDRIVIAEEYVKAMATRAQSLAGISPM
YQPCVVPPKPW--VS--ITGGGYWA-NGRKP-TAL-------------IRTH--TRKALY
RYED----V-----Y--MPEVYKAINYAQETPWRINRKVLAVVNEL--VKWKN---N---
----PVK---DMPSI-DKL---------------------------ELPQRPD----D-I
DTN-----------------EEALRSWKREAAAVYRKDEQRKSRYLSMSFALEQANKFS-
NKKAIYFPYNMDWRGRVYALPM---FNPQGNDMVKGLLTLAKGKPIG------------K
DGFYWLKIHGANTAG--------V--DK---VTFPERIKFIEDNHD-N--IMQCAESPL-
-DN-LWWTE--QD------SPFCFLAFCFEYAQVTK---------KGL--GWVCSLPIAL
DGSCSGIQHFSAMLRDDIGGRAVNLLPS--E--TVQDIYGIVADKVNEALKELVINGTDN
YTDTVT---------------------------------------------DKSTGEI-I
ERYRLGEKELARQWLEFGV-------TRSVTKRSVMTLAYGSKEYGFRDQVLEDTIRPAI
DSGKG---------------AMF------------TNPSQAASFMAKRIWEAVSVTVVAA
VGAMKWLQSSAKLMAAEVKDKK--------TKEVLRKRCAVHWVTPDGFPVWQEYRKPK-
QKRVHLMFLGSYYDA-RMKETSS--------------------D--------------CS
IDAHKQESGISPNFVHSQDGNHLRMTVVYAREK---YN-VESFALIHDSFGTIPA---DV
PNLFKAVRETMVNMYENND-VLADFYEQFADQL----H--E----SQLD----KMPALPP
KGK-----LNLQDILKSDFAFA
>UniRef90_G0YQ47
--NVINAPKQDFSEIE-HAAIPFNILADAYGERIAATQLQLEHEAYTEGEKRFIKAMNR-
--------QIEAGE--FGDNAVAKPLMSALHPKFSTAYTEWHETARA-----------AK
GRKPVAYNM--------------------TQ--GL-SAE-S----------AAAITLKC-
ALATLAKDV-----QC--PVTQVANNIGMTIEDELRFGRIRDQEQKF-YKERVEK-----
-------ALNQRKGQVYKK-----AFMQVIEGKMLE------------------------
---------------------KGILKPEDTWTRWT-------KGETINTGIRMLELLI--
---ESTGLVELERLH---AGN-----AAKD---VETVRLTKEYADALSKRAGALAGIAPM
YQPCVVPPKPW--TE--AVGGGYWA-AGRKP-LQL-------------VRTR--SLAALR
RYEE----V-----S--MPEVIKAVNIAQNTAWRVNKKVLDVANAI--TQWQH---C---
----PVA---DVPAM-DRG---------------------------EMPARPL----D-I
DTN-----------------EIALKAWKKEASAFYRKDKARVSRRLSMEFMLSQANKFA-
NYKAIWFPQNMDWRGRVYAVPM---FNPQGNDMTKGLLTFAQGKPIG------------E
DGFYWLKIHGANTAG--------V--DK---VPFPQRIKFVEDNHT-N--IMECAKAPL-
-EN-TWWAE--QD------SPFCFLAFCFEYAGVIN---------HGL--SYNCSLPLAF
DGSCSGIQHFSAMLRDEIGGKAVNLLPS--A--EVQDIYRIVSDKVNEVLKQDLINGTST
TLETVT---------------------------------------------DKKTGEI-T
ERTKYGTKVMAQWWLEHGV-------NRGVTKRSVMTLAYGSKEFGFRDQVLSDTIQPAI
DNGKG---------------DMF------------LNPNQAAGYMAKLIWNAVSVTVVAA
VEAMNWLKSAAKLLAAEVKDKK--------TDTVLRGRCAVHWVTPDGFPVWQEYRVPV-
QTRLNLMFLGQFRIQ-PTINTHK--------------------T--------------SG
IDAHKQESGIAPNFVHSQDGSHLRKTVVHAYEK---YG-VTSFALIHDSFGTNPA---DA
GALFKAVRESIVETYENSN-VLEEFREQFMDQL----H--E----SQLE----KMPEIPA
MGG-----LDLQEILKSDFAFA
>UniRef90_A0A1L7DRY0
TVNVIKPIANDFSDVS-NAIQPFNVLADAYGEHLAAVQLRLEHEAYTEGEKRFIKQLNR-
--------QIEAGE--LADNAAAKPLIQTLVPRLAEHIPTWVHSCEFKED-----GSKKT
GRKHVAYSI--------------------IK--GV-DAL-T----------LAAITVKQ-
VLATCAKTD-----AA--SIQAVASHIGRSVEDEMRYGRIRDEEAKF-FKNYVED-----
-------GLNKRNGLLYKK-----AYMQVVEKDMME------------------------
---------------------RGDIK--SVWTNWT-------AEETTHVGIKLLELLI--
---ESTGLITIDRTH---AGQ-----ADKD---VNFVSLAPEYVEALSKRAGSLAAVAPM
FQPCVVPPRPW--TS--TIGGGYWA-AGRKP-LAL-------------IRTG--TKKGLM
RYAE----V-----E--MPEVYEAVNLAQNTAWKINTKVLAVVNQI--VNWKH---C---
----PVS---DVPAL-ERE---------------------------ELPVKPD----D-I
DTN-----------------EAALKHWKKQASAIYRKDKARVSRRLSMEFTVAQANKFA-
QFKAIWFPMNLDWRGRVYAVPM---FNPQGNDMTKGLLTFAKGKPIG------------S
DGMYWLKIHGANCAG--------V--DK---VPFPDRITFIEDNHA-N--IMASAENPL-
-EN-LWWAE--QD------SPFCFLAFCFEYAGAIK---------HGK--SYVSSLPLAF
DGSCSGIQHFSAMLRDEIGGAAVNLLPS--A--IVQDIYRIVADKVNDRLKVDAINGSQN
TVEVIT---------------------------------------------DVKTGET-T
EKTTLGTATLANQWLSFGV-------NRGVTKRSVMTLAYGSKEYGFRDQVLKDTIRPAI
DDGKG---------------MMF------------TQPNQAAGYMAKLIWECVSVTVVAA
VEAMKWLQAAAKLLAAEVKDKK--------TKEVLRARCAVHWVTPDGFPVWQEYRKPV-
QKRLNLLFLGSFHLQ-PTLNTYE--------------------T--------------VG
IDAHKQETGIAPNFVHSMDGSHLRTTVVKANRK---YG-ITEFALIHDSFGTLAA---DA
GNLFKAVRETLVETYEHND-VIADFYEQFADQL----H--E----SQLD----KMPAMPP
KGN-----LDLQEILKSDFAFA
>UniRef90_A0A2D2W5U8
---------NDFSDVI-IAQKPFKMLAAEYGEALAAEQLRLEHEAYGLGEERFLKMLAR-
--------QVESGE--IADNAAAKPLVATLVPRLAKRLEDWIDESYFQIDPETGLKKGRR
GKRSVSQRI--------------------LK--DV-DPM-K----------VAALTIRS-
LLGSLCSNA-----GHGSPLIGSAIKVGYDLQDELRFSRLRELEAKH-FKEHVEK-----
-------QLSKRVGIHYRK-----EFLKVIEADMLD------------------------
---------------------KKLLGG-QSWVKWE-------ADDVLQVGVKLIELTI--
---EATGLIRMEREG---AGI-----AHAD---SENIYITDEYIDALLMRSASLAGISPV
YQPCVVPPKPW--VE--FSGGGYWA-VGRRP-LKL-------------VRTR--HKKGAK
RYRD----V-----H--MPDVYDAVNIAQATPWRVNQKVLDVANVI--TNWKN---C---
----PVA---DIPRL-ERE---------------------------ELPIRPD----D-I
DTN-----------------EVSLKLWKKEAAGIYRRDKARVSKRLSIEFMLQQANKFS-
HYDAIWFPANLDWRGRVYSVPS---FNPQGSDLVKGLLTFASGKPIG------------A
DGLYWLKIHGANCAG--------V--DK---VPFPERIDFIESNHA-N--ILASASDPL-
-VN-TWWAE--QD------SPFCFLAFCFEYQMVHT---------TGL--GYVCNLPLAF
DGSCSGIQHFSAILRDEEGGAAVNLIPS--E--TVQDIYRIVADKVNKELMKLSISGSDD
EVQVIT---------------------------------------------NKDTGEV-T
ERLKLGTKSLSNQWLKFGV-------TRKVTKRPVMTLAYGAKKFGFSQQISEDTIRPAL
DSGEG---------------LMF------------THPTQSASFMAQLIWDAVGTTVVAA
VEAMSWLQSAAKLLAAEVKDKD---------GNILRNRCPIHWVTPDGFPVWQEYCLQT-
AYRLNLMFLGQFRYQ-PTRMV-D--------------------T--------------NE
IDAKAQEAGIAPNFVHSQDGNHLRMTVRHAHNR---YG-IKNFALIHDSFGTIPA---DA
GNLFKAVRESMVSIYESND-VLLDFYEQFCDQL----H--E----TQLE----KMPPIPA
KGK-----LNLSDILKSDFAFA
>UniRef90_Q3YJZ7
--SVISIDKHDFSDVS-NAIEPFNLLADHYGQDLAVKQLQLEHEAYTEGERRFIKNLER-
--------QTERGE--LADNQVAKPLMQTLVPKIAQAVKEWHEGPDGKL---------ST
SRPSVAFTMLSTEE---------RAVKDRSL--RI-SCE-S----------AAVIILKV-
ILSKLVKPE-----GI--PITPMASAIGRTLEDEIRFGRIRDKEKEH-FKKAIAD-----
-------NLNKRAGASYKK-----AYMQAVEASMLE------------------------
---------------------QGQLE--DAWGTWS-------PTEAVHVGIKMLEIVI--
---QSTQLVELKRYG---AGN-----AAAD---VEMVHLSDFWVKKMAQRGFSLAGIAPV
YQPCVVPPKPW--TG--VVGGGYWA-KGRRP-LPL-------------IRLG--SKSAVA
RYED----V-----Y--MPEVYEAVNIIQNTPWKVNKKVLDVVNMV--EKLNN---T---
----PID---DIPQM-EP-------------------------------LKPE----AYA
GET-----------------EEELKAWKKAAAGIYRREKARQSRRLSLSFIVNQANKFS-
QFKAIWFPYNMDWRGRVYAVPM---FNPQGNDMQKGLLTLAVGKPIG------------A
DGFKWLKVHGANCAG--------V--DK---VTFEERIKWVEDNHD-N--IMAAAKAPM-
-DSIEWWGK--LD------SPFCFLAFCFEYAGVMH---------HGL--SYSCSLPIAF
DGSCSGIQHFSAMLRDHIGGHAVNLTPS--G--KVQDIYRIVSDRIEEELKVLLVNGTDN
EMVTHE---------------------------------------------DKKTGEI-T
ERLKLGTRELARQWLTYGM-------SRKVTKRSVMTLAYGSKEYGFADQVYEDIVMPAI
DSGSG---------------AMF------------TEPSQASRFMAKMIWEAVSVTVVAA
VDAMKWLQGAAKLLAAEVKDKK--------TGEILKPCLPVHWVTPDGFPVWQEYRKKD-
TTRLNLMFLGSFNLQ-PTVNKGT--------------------K--------------KE
LDKHKQESGISPNFVHSQDGSHLRKTVVHTHRK---YG-VMSFAVIHDSFGTIPA---DA
EYLFRGVRETMVETYRDND-VLLDFYEQFEYQL----H--E----SQRD----KLPELPK
KGK-----LNIEDILSSDFAFA
>UniRef90_W6PP41
----IQFDKHDFSDIS-NAVEPFNLLADHYGQDLAVKQLQLEHEAYTEGERRFLKNLER-
--------QTERGE--LGDNAVAKPLMATLIPQLSAAFSNWMKTEGEDE---------KM
RCKSKAWYALHSE-------------KPYSP--LI-GGD-A----------VAVITIKT-
ILSKMVKAE-----GS--ALQAVAVSIGRTIEDELRFGRIRDQEQEH-FKRTIAD-----
-------NLKKRSGMAYKK-----AYMQAVESSMIE------------------------
---------------------QGQLK--DAWGTWS-------TDEAFRVGIRMLELTI--
---ESTGLVEIQHQR---GQT-----VKDD---LSMVILAPVYVKKMADRGFSLAGIAPV
FQPCVVPPKPW--VS--VVGGGYWA-KGRRP-LPM-------------IRLG--SKAAVA
RYED----V-----Y--MPEVYDAVNIIQNTPWKINKKVLEVANMI--TKLEN---T---
----PIE---DIPSM-EP-------------------------------LKPE----DYL
GET-----------------EEELKAWKKAAAGIYRKEKARQSRRLSTEFIMEQANKFN-
QFKAIWFPYNMDWRGRVYAVPM---FNPQGNDLQKGLLTLAVGKPIG------------K
EGFKWLKIHGANCAG--------A--DK---VTFDERIQWVEDNVE-N--ILKTAENPM-
-DMLDYWGQ--MD------APFGFLAFCFEYHGVSK---------HGL--SYNCSLPIAF
DGSCSGIQHFSAMLRDHIGGHAVNLTPS--G--KVQDIYRIVSDRVEEVLKGLLVDGTDN
SMKTFE---------------------------------------------DKKTGEI-T
ERLQLGTKELARQWLEYGM-------SRKVTKRSVMTLAYGSKEYGFADQVFEDTVMPAI
DNGKG---------------AMF------------TEPSQASRFMAKCIWDAVSVTVVAA
VDAMKWLQGAAKLLAAEVKDKK--------TNEVLKPCLPVHWVTPDGFPVWQEYIKKD-
TTRIKLMFMGV-QYR-PTLNLGK--------------------S--------------KE
MDKHKQESGISPNFVHSQDGSHLRKTVVHTHRK---YG-VMSFAVIHDSFGTIPA---DA
EYLFKGVRETMVETYRDND-VIADFYEQFADQL----H--E----SQLD----KMPELPA
RGK-----LDIEDILKSDFAFA
>UniRef90_F1D002
--NVIKPESHNFSDIS-AAILPFNVLADSYGEALAAEQLMLEHESYQLGEARFIKAMER-
--------QVERGE--VSDNAVAKPLLDTLIPALAARITEFVEMK-------------QR
GKPHVSKGY--------------------FA--MI-KPE-S----------AAFIIVKT-
TLNILAKEE-----SV--PVQRVAMAIGGNIEDEIRFGRIRDEEIKH-FKERVKP-----
-------NLDKRNGFIYKK-----AYMEAVEAGMQD------------------------
---------------------KGELN--STHEAWE-------KDVKFHVGIRAIEMLI--
---EATGMVQLERKF---KGI-----PDKD---HEALHLAPEYVEKLTNRAHALAGISPM
YQPMIVKPKRW--TG--VQGGGYWA-KGRRP-LNL-------------IRVG--SKRALD
RYRQ----V-----D--MPEVYDAINTIQETAWRINKDVLAVVNNV--VTWAN---C---
----PVE---DVPSI-DKL---------------------------ALPEKPE----D-I
DNN-----------------EESLKKWKKAAAAIYRKEKARQSRRISLEFALSQANKFS-
KYNEIYFPYNMDWRGRVYAIPM---FNPQGNDMVKGLLTFAKKVPVG------------I
DGGYWLAVHGANCAG--------V--DK---VSLEDRVKWVNDNEA-N--IIASAEAPL-
-DF-TWWAE--QD------SPFCFLAFCFEWAAYVK---------AGKKPSFESSLPLAF
DGTCSGLQHFSAMLRDEIGGAAVNLLPA--D--KPQDIYGIVAVKVNEVLRDLVISGTED
EMQTLE---------------------------------------------DKKTGEI-T
ERLVLGTRTLAAQWLEYGV-------TRSVTKRSVMTLAYGSKEYGFADQVFEDTVMPAI
DNGKG---------------AMF------------TEPSQACRFMAKLIWDAVSKTVVAA
VEAMQWLQSAAKLVSSEVKDKK--------SGEILKHAMPVHWTTPNGFPVWSEYCKQE-
QKRIDCVILGTHRMA-LTINIRD--------------------K--------------KE
IDAAKQTSGIAPNFVHSMDASHLQMTVNKCFKV---YG-IHSFAMIHDSFGCHAG---FA
SKMFRAVRETMVETYEEHD-VIQEFYNQFEQQL----H--E----SQIE----KMPVLPR
KGN-----LELREILKSLYTFS
>UniRef90_UPI000B3C28C7
--------QQDFSDIK-HSPKAFETLSRLYGEDLAALQLSLEHEAYVLGEERFRKGLEA-
--------AMASGE--YADTTTAKPVLEALVPMFVARYNEWLEHQNT-----------KV
RRKHVAIDK--------------------FR--VL-KPE-V----------AAIVTIKR-
TLGILAS------TSGTHTVQRVAISIGQSIEDELRFGRIREQEAQH-FKRVIRP-----
-------ALDRRNGHLYKK-----EFMKAVETNMAT------------------------
---------------------DGQLD---TWLPWEVNRADIGKDEHFQVGIKLMEILI--
---ESSGLIEVVREN---AGH-----AASD---CEAVHLHPAWAEKLSQRAFSLAGIAPV
HQPCVVPPKKW--VG--VRGGGYWA-QGRKP-VSL-------------IRVR--TKRALD
RYRD----V-----H--MPEVVKAVNLAQESAWSVNLKVLEVANAL--SEWQN---V---
----PID---DFPAL-AKE---------------------------ELPMRPE----D-I
DEN-----------------EASLKVWKKDATKVYRREKARSSRRLRLEFTLAQANKFS-
EYEAIWFPYNMDWRGRVYALPM---FNPQGNDMTKGLLQAAHGEPIG------------A
EGKMWLAIHGANTAG--------V--DK---VGFAERLKWVEDNQE-L--ILACAADPL-
-TN-TEWMS--MD------SPFCFLAFCFEWAGVQE---------HGE--AWVSRLPIAF
DGSCSGIQHFSAMLRDERGGRAVNLLPS--T--EVQDIYRLVAHEVILRMQVDMEHGTED
QVELVT---------------------------------------------DEKTGEI-R
EVRTIGTRTLAKGWDTYGV-------TRSTTKRSVMTLPYGSKEFGFADQLMVDIIRPAI
DRGQG---------------HMF------------THPDQFARYLAKHIWDSVSVVVVAS
VEAMEWLQRAAKLMASTVKDKK--------TKEVLKPCMAVHWITPDGFPVWQEYFTPV-
KRRVDLMFLGSHRMQ-ATVNVRD--------------------S--------------EE
MDPRKMESGVSPNFVHSQDGSHLRKTVVKAREA---YS-IEFFALIHDSFGTIPA---KA
GGMFRAVRETMVETYENND-VLADFREQFMDQL----H--E----SQLD----KMPPLPA
SGS-----LDLQEILKSEFAFA
>UniRef90_A0A0A0YSI2
---------HDFDDVK--TSWAFETLSKLYGEDLATAQLGLEHESHMMGEAKFHKALER-
--------QIERAE--FAETSVAKPLVAMLVPRFTAELEEWKHHQMT-----------KV
RRKSVALKF--------------------LN--MI-KGE-R----------VAALTIKL-
VITELAR--------QRDSLASVTTRIGRVIEEEARFGRIRDEEAKH-FQKHIKD-----
-------ALNKRNGHTYKK-----AFMEAVETKMLE------------------------
---------------------AGELN--GAWADWQNE----DSDIMHHIGARCLEILI--
---KSTGLVELHRVN---PGS-----KTDD---LQTVKITAPWLEQLSQRAFSLAGINTI
NQPMVVPPRPW--TR--PVGGGYWG-KGRRP-TRF-------------IRTH--TKAALE
RYRD----V-----N--MSEVYKAVNLAQNTAWAINKPVLEVAKAL--LAWPN---V---
----PVK---KWPSS-AVA---------------------------ELPVKPS----D-I
DEN-----------------PDSLKAWKKEAAAVYRGEAARVSRRLSLELNVETASKFA-
DYEAIYFPHNLDWRGRVYSLTS---FSPQGNDVTKGLLQASKGEPIG------------E
DGIQWLMIHGANTAG--------V--DK---VPFDERKQWVRDNEE-C--ILGCARDPL-
-QN-TEWMS--MD------SPFCFLAFCFEWAGVKR---------DGA--NHVSALPIAF
DGSCSGIQHFSAMLRDEVGGRAVNLLPS--P--TVQDIYRLVSDGVNSILRDDVDNGTDD
SSETVV---------------------------------------------DKKSGEI-R
ERRVIGTRTLAAMWLAYGV-------DRSVTKRSVMTLAYGSKEFGFCDQVRDDIVQPAI
DAG-----------------KTMF-----------TDAQQASRYMAHLIWVSVGKTVVAA
VEAMGWLQASAKLLSSEVKDK--------KTKEILKPAMPVYWVTPDGFPVWQEYKVAD-
KVRIDLIFLGDVRLQ-TSVMQGD--------------------K------------PTNK
IDARKQESGISPNFVHSLDGSHLRMTVVKAHEA---YD-VSFFALIHDSFGTIPA---HA
GKLFKAVRETMVDTYENHD-VLADFRDQFIDQL----H--E----TQME----KMPSLPT
KGA-----LQIREILKSEFAFA
>UniRef90_A0A1B2AMZ7
---------HDFDDVK--TSWAFETLSKLYGEDLAAAQLALEHESHMMGEAKFHKALER-
--------QAERGE--FAETSVAKPLVSLLVPKLAAELDEWKHHQMT-----------KV
RRKSVALKF--------------------LN--MV-AST-R----------VAALTIKL-
VITELAR--------QRDSLASVTTRIGRVIEEEARFGRIRDEEAKH-FQKHIKD-----
-------ALNKRNGHTYKK-----AFMEAVEAKMLE------------------------
---------------------AGELN--GGWSDWQNE----DSDIMHHIGARCLEALI--
---KSTGLVELHRVN---AGS-----KDD----EQTVRLAPEWLAEISKRTFNLAGINTI
NQPMVVPPRPW--TR--PVGGGYWG-KGRRP-TRF-------------IRTH--TKAALE
RYRD----V-----D--MPEVYKAVNLAQNTAWAINKPVLEVAKAL--LSWPN---V---
----PIK---KWPSA-QVA---------------------------ELPTKPH----D-I
DTN-----------------PDSLKAWKKSAAGVYRGEAARVSRRLSLELNVETASKFA-
DYEAIYFPHNLDWRGRVYSLTS---FSPQGNDVTKGLLQASKGEPIG------------A
EGIQWLMIHGANTAG--------V--DK---VPFDERKQWVRDNED-C--ILRCARDPL-
-QN-TEWMS--MD------SPFCFLAFCFEWAGVCE---------NGE--NHVSALPIAF
DGSCSGIQHFSAMLRDETGGRAVNLLPS--E--RVQDIYRLVSDGVNDTLRADSVDGTLD
STEVHV---------------------------------------------DEKTGEI-T
ERRILGTRTMAAHWLAHGV-------DRSVTKRSVMTLAYGSKEFGFCDQVRDDIVQPAI
DAG-----------------SPNF-----------PNAQQMSRYMAHLIWVSVGKTVVAA
VEAMEWLQKAAKLLSSEVKDK--------KTKEVLKPAMPVYWVTPDGFPVWQEYKVAD-
KVRIDLIFMGDVRLQ-TTVLQGD--------------------K------------KENK
IDARKQESGISPNFVHSLDGSHLRCTVVRANEH---YG-IEFFALIHDSFGTIPA---RA
GHLFKAVRETMVESYENHD-VLADFREQFIDQL----H--E----TQMA----KMPPLPK
KGT-----LQIREILKSQFAFA
>UniRef90_E9KIE1
----IEKQKHNFDDVK--TSWAFDTLSKLYGEDLAAAQLALEHESHMMGEERFHKALDR-
--------QIERSE--FAETSVAKPLVAMLVPMFVKEFAEWTEHQMT-----------KV
RRKSVALKY--------------------LN--MV-RPE-R----------VAALTIKL-
VITEMAR--------QRQDLVSVTTRIGRTIEEEARFGRIRDEEAKH-FQKHIKD-----
-------ALNKRNGHTYKK-----AFMEAVESKMLE------------------------
---------------------AGELN--GAWADWANS----DSDVMHHIGARCLEILI--
---KSTALVEIVRKN---AGT-----KD-D---QNVVQLSGPWLEQLSKRAFSLAGINTI
NQPMVVPPRPW--TR--PVGGGYWG-KGRRP-THF-------------IRTH--TKASLE
RYRD----V-----D--MAEVYKAVNIAQNTAWAINKPVLAVAEAL--LAWPN---V---
----PVK---KWPSA-AVS---------------------------ELPTKPD----D-I
DEN-----------------PESLKAWKKEAAGVYRGEAARISRRLSLEMNVETARKFA-
DYEAIYFPHNLDWRGRVYSLTS---FSPQGNDITKGILQASKGEPVG------------A
EGIEWLMIHGANTAG--------V--DK---VPFDERKQWVRDNED-C--ILRCARDPL-
-QN-TEWMS--MD------SPFCFLAFCFEWAGVKR---------DGE--NHVSALPIAF
DGSCSGIQHFSAMLRDEVGGRAVNLLPS--P--TVQDIYRLVSDGVNNILRDDVDNGTDD
SSETIV---------------------------------------------DKKTGEI-R
ERRIIGTRTLAAMWLAYGV-------DRSVTKRSVMTLAYGSKEFGFCDQVRDDIVQPAI
DAG-----------------KTMF-----------TDAQQASRYMAHLIWVSVGKTVVAA
VEAMSWLQTSAKLLSSEVKAKKDDPTKDVKKGDILKPAMPVYWVTPDGFPVWQEYKVAD-
KVRVDLIFMGDVRLQ-TTVLQTD--------------------R------------GDNK
IDARKQESGISPNFVHSLDGSHLRMTVVKGHEG---YG-INFFALIHDSFGTIPA---RA
GSLFKAVRETMVDTYENHD-VLADFRDQFIDQL----H--E----TQME----KMPSLPT
KGA-----LQIREILKSQFAFA
>UniRef90_A0A160SY77
--------RHDFSDIT--ASSAFNTLSNLYTVELAAEQLRLEHEAYTLGEERFHKALER-
--------QMERGE--FAQNRVATPLISTLVPLLSKAISEWIEHQVT-----------KV
RRKHVAIGA--------------------FQ--QM-NPD-T----------MAAITIKW-
VVNMLALRRTGGSRESAPTVTEMAISVGGALEDEARFGRIRTLERQH-FEKHIAK-----
-------ALAQRNGLTYKK-----AYMEKVEQSMLE------------------------
---------------------KGELQ--QEWVDWNIAD----ADVRFHMGIRMLELLI--
---ESTQLIEVKRQF---AGD-----KKAD---GEYVHLRPEWADKLSERAYSLAGISPQ
FQPCVVPPKPW--KG--LQGGGYWA-KGRKP-VTL-------------IRLG--TKKAVK
RYRD----V-----H--MPQVIKAVNIAQQSAWKINPRILEVANAV--IQWKN---V---
----QIK---EFPTT-ERQ---------------------------ELPPKPH----D-I
DTN-----------------EDALKAWKKEAAAVYRKDSARVSRRLAYEFALEQANKFA-
GYDAIYFPYNLDWRGRVYAIPA---FNPQSNDMTKGILQAAEGAPIG------------E
EGIEWLMIHGANTAG--------V--DK---VPFAERKQWVLDHEE-L--ILACANDPL-
-NV-TDWMQ--MD------SPFCFLAFCFEWAGVKA---------NGP--AHVSALPIAF
DGSCSGIQHFSAMLRDERGGRAVNLVPS--E--QVQDIYKLVADEVEKELERLKVEGTED
WTEVKV---------------------------------------------DETTGEI-T
EIRRLGTKTLSIAWLQYGM-------SRKVTKRSVMTLAYGSKAYGFADQVREDIVKKAI
DNDQG---------------SMF------------TSPGEASRFMAGLIWDSVSVVVVAA
VEAMNWLQRAAKLLAAEVKCKK--------TKEVLKPAMPVYWCTPDGFPVWQEYTIPA-
TRRVDLMFLGDIRLQ-ATVNLRD--------------------D------------GTNK
INARKQESGISPNFVHSQDGSHLRKTVVHGYET---YN-IGFFALIHDSFGTIPA---HA
GKLFKAVRETMVETYENNN-VLADFREQFMDQL----H--E----TQLE----KMPEIPS
MGT-----LDIRDILKSDFAFA
>UniRef90_UPI0006B42879
--SQIQVTKNNFEDISSESSWAFKTLSEKYGPELAATQLSLEHEAYTLGEERFERQLER-
--------QALRGE--FADNVTATPVVTTLVPKLQAAYEAWLDHQVT-----------KV
RRKHVGLSY--------------------FL--QM-KPE-A----------VAAVTVKV-
VLADMA-------KPGAVTVQDLAIRIGKALEEEARFGRIRDQEAAH-FNKFVHK-----
-------SLNKRNGHTYKV-----KFMEKVEAHMKD------------------------
---------------------ANQLA--ESWVKWDTLD----NDVTHHMGIRLIELLI--
---ESTQLVEMRREF---AGV-----KSRD---GEYIYLHPEWSAKICERASSLAGISPM
FQPMIVPPREW--ST--MVGGGYWA-KGRKP-VPF-------------IRVR--SKRALH
RYRE----V-----Y--MPEVYKAVNLAQQSAWSVNTRVLEVANAL--MNWSN---V---
----PID---GFPLP-EKD---------------------------QLPAQPE----G-M
SDD-----------------PELLQQWKKAAAAVYRKDKARVSRRMSYEFALSQANKFA-
DYEAIYFPYNLDWRGRVYAIPA---FNPQGNDMTKGLLQASVAEPVG------------T
EGIEWLMIHGANCAG--------V--DK---VSFAERKQWVLDNEE-M--ILECARDPL-
-GF-TEWCK--QD------SPFCFLAFCFEWEGIKR---------DGP--NHRSALPIAF
DGSCSGIQHFSAMLRDEVGGQAVNLVPS--E--KVQDIYRLVADRVNEALSRDKLEGTED
SSETVT---------------------------------------------NKKTGEI-T
EKRILGTRTMAIGWSGYGV-------TRSVTKRSVMTLAYGSKAFGFSEQLLTDIITPAM
DKGTG---------------QAFF-----------PNVQQCARYMANLIWDAVGKVVVKA
VEAMQWLQTSAKLLAKEVIDKK--------TGEVLKPCMPVFWVTPDGFPVWQEYMKPV-
QRRIDLMFLGTVRLQ-STINVRD--------------------S--------------NE
IDGLKQQSGISPNFVHSKDGSHLRKTVVKA-WS---YG-VKFFSLIHDSFGTIPA---HA
GAMFRAVRETMVETYADTN-VLADFRDQFLDQL----H--E----TQLE----EMPEVPA
QGS-----LDIREILKSDFAFA
>UniRef90_F0V6X0
----IEVAKNDFSDVK--TDWAFRVLSELYGEELAAAQLALEHESHEIGEAKFKKALDR-
--------QMKRGE--TSETSVAKPLVAMLVPKFVEKMDAWVEHQMK-----------NV
RRKSVALKF--------------------IQ--MV-ATE-R----------VAVITIKT-
VINAMSQ--------GDVVLQAIAGRIGRGIEEEARFGRIRDQEAKH-FKKYIRE-----
-------ALNKRNGHTYKR-----AYMHAVEDRMLE------------------------
---------------------AGELN--GAWSDWDNE----DPTIIAHIGLRCIEALI--
---ESSGLVRITRRS---AGN-----VKED---CNVLELEPQWVEMLNQRAFTLAGVNTY
HQPCVVPPRPW--TR--PVGGGYWG-KGRRP-TRF-------------IRVH--NKKALE
RYRD----V-----D--MEAVYKAVNIAQNTAWSINKRILEVAEAL--ASWTN---V---
----PIS---KWPKA-ETQ---------------------------ELPVKPH----D-I
ETN-----------------EEARNAWKKQASGVYRSESSRVSRRMSLETTLETARKFA-
DFEAIYFPHNLDWRGRVYALPV---FNPQRDDLTKGLLQASKGEPVG------------E
DGIKWLMIHGANTAG--------V--DK---VPFDERQQWVRDNER-T--ILQCAEDPL-
-TH-TEWMS--MD------SPFCFLAFCFEWAGVVK---------DGP--NHVSALPIAF
DGSCSGIQHFSAMLRDETGGRAVNLLPS--E--RVQDIYRLVSDGVNAALRDDAVHGTDD
STDVHV---------------------------------------------DEKTGEI-T
ERRVLGTRTLAAAWLAHGV-------DRSVTKRSVMTLAYGSKEFGFTDQVRDDIITPAV
DAG-----------------SLNF-----------PQPQQAARYMAHLIWVSVGKTVVAA
VEAMEWLQKSAKLLAAIVKEKKGP-----EKGKILKPAMPVYWVTPDGFPVWQEYRVQQ-
AKRIDMILMGDVRLT-ATVLH-----------------------------------QQDQ
IDARKQESGISPNFVHSMDGNHLRQTVVHAHDA---YD-ITFFALIHDSFGTIPA---KA
GQLFKAVRETMVTAYEHND-VLADFREQFIDQL----H--E----TQMD----KMPELPK
KGT-----LDIREILKSQFAFA
>UniRef90_UPI000C88CD09
----IQIQKHDFSDIK-NSTWAFETLAGLYGEDIAAQQLALEHEAYTLGEERFHKALER-
--------QMERGE--FADNATVKPVLTTLIPLFMTAYNNWVEHQVT-----------KV
RRKHVALQF--------------------FQ--MV-NPV-N----------IAAVTIKI-
VLNTVG-------KKGPTSVQNLAVALGRGLEEEARFGRIRDQEADH-FNKHIRK-----
-------ALNQRNGHTYKV-----KYLEKVEGHMQE------------------------
---------------------ANELQ--SSWASWDALE----NDVAFHIGIRLLELLI--
---ESTQLVEMKREH---AGN-----AKLD---GEYVHLTSEWSDKLCARAFSLAGITPR
HQPMIVPPKEW--TK--MVGGGYWA-KGRKP-IPL-------------IRVR--SKRALQ
RYSD----V-----Y--MPEVYKAVNIAQSSAWRVNTQVLEVAKAV--MEWKN---V---
----PID---KFPTA-DRE---------------------------ELPIQAE----G-I
GED-----------------AEALKAWKKEAAGVYRRDRARVSRRLSYEFVIEQAQKFA-
GYEAIYFPYNLDWRGRVYAIPS---FNPQGNDMTKGLLMASIAEPVG------------K
EGIEWLKIHGANCAG--------V--DK---VDFDKRKLWVEENEE-L--ILEIARNPL-
-GQ-SEWMK--MD------SPFCFLAFCFEWAGVKE---------HGE--NWKSALPIAF
DGSCSGIQHFSAMLRDERGGRAVNLLPS--K--EVQDIYRLVAEEVIEKVKKDLREGTDD
SVEIIT---------------------------------------------NEKTGEI-T
ERRVMGTRTLAEGWMGYGI-------TRKVTKRSVMTLAYGSKAFGFTDQVRDDIIQPAL
DAGDG---------------AQWF-----------PDAQQCARYMANLIWDSVSVVVVKA
VEAMLWLQKAAKLLATEVTATKKT--KKNPEPEVLKPCMPVYWVTPDGFPVWQEYMKPV-
QRRVDLMFLGTVRLQ-ATINVRD--------------------S--------------DN
IDGAKQESGISPNFVHSQDGSHLRKTVVKASEA---YG-VEFFALIHDSFGTIPA---KA
GAMFKAVRETMVETYTEND-VLEDFRQQFMEQL----H--E----SQLD----KMPPIPA
KGT-----LDITQILHSEFAFA
>UniRef90_Q859H5
--------RHDFSDIN--SSAAFDALSNIYGPALAAEQLQLEHEAYTLGEERFHKAMER-
--------QMERGE--FSNSQVAKPLLGHLVPMLSKAITDWIEHQTT-----------KV
RRKHVALGA--------------------FQ--QM-NPE-T----------MASIVIRW-
TINRIAQ------RSGAPTITEMAVSIGGALEEEARFGRIRVLEQQH-YQKHIKK-----
-------ALAQRNGMTYKV-----AYMEKVEAHMIE------------------------
---------------------AGQLN--EPWTEWDQSG----ADVRYHMGIRMLELLI--
---ESTQLIEVVREH---KGN-----KKLD---GEYVYLKAEWADKLQSRAYILSGVFPR
YQPMVVPPKPW--NG--VRGGGYWA-KGRKP-VTF-------------IRVP--TKRALN
RYRD----V-----H--MPEVYKAVNLAQATPWAINQKVLAVANAV--MSWEN---V---
----PIK---EFPST-ERE---------------------------ALPIKPG----D-I
ETN-----------------EEALKAWKKAAAGVYRKDAARVSRRLSYEFSLEQANKFA-
EYDAIYFPYNLDWRGRVYAIPA---FNPQSNDMTKGILQAAKGEPVG------------K
DGIEWLMIHGANCAG--------V--DK---VDFSQRKQWIKDNEE-M--ILRCAHDPL-
-IN-TDWMD--MD------SPFCFLAFCFEWQGVKL---------HGE--AHVSALPIAF
DGSCSGIQHFSAMLRDERGGRAVNLLQS--D--DVQDIYKLVSDEVEIALQWDLKYGTED
STVLDT---------------------------------------------NEDTGEI-T
ERRVLGTKTLAMAWLTYGM-------SRKVTKRSVMTLAYGSKAYGFADQVREDIVKKAI
DNGDG---------------EMF------------TSPGEASRYMAGKIWDSVSVVVVAA
VEAMNWLQKAAKLLASEVKCKK--------TKQVLKPAMPVYWVTPDGFPVWQEYMIPE-
TRRIDLMFLGDVRIQ-ATVTVRD--------------------S--------------DK
IDARKQESGISPNFVHSQDGSHLRKTVVHAAER---YG-IEFFALIHDSFGTIPA---HA
GAMFKAVRETMVETYESNN-VLEDFREQFMDQL----H--E----SQLD----KMPPIPE
MGT-----LDIREILKSQFAFA
>UniRef90_V5YUU1
--------KHNFDDVK--TSWAFETLKSLYGEELAAAQLALEHESHAIGEAKFNKAMNR-
--------QIERNE--FADSNVAKPLVMLLVPMFAAEMNAWTAHQMN-----------SV
RRKSVALKH--------------------LQ--MV-SAE-R----------IAAITIKL-
TISEVAR--------QHNELTNLAVRIGRSIEEEARFGRIRDEEAKH-FQKHIRE-----
-------ALNKRNGPTYKR-----QFMLAVEEKMLE------------------------
---------------------AGELK--GSWHDWESDS---GSDVAYHIGARCIEVLM--
---KSTGLVELDRRN---AGN-----KAED---CQYVVLAPQWVDQLNARAFSLAGINTH
HQPMIVPPRPW--TK--PVGGGYWG-KGRRP-TRF-------------IRTY--TKAALE
RYRD----V-----D--MPEVYSAVNIAQNAPWAVNKKVLEVADKL--INWDH---V---
----KVK---KWPEA-VKA---------------------------ELPVKPD----D-I
DTN-----------------PEALKEWKKGAAGVYRHEAARISRRLVLESTLETARKFA-
DFEAIYFPMNMDWRGRVYCLPS---FSPQGNDLTKGLLQASQGEPVG------------K
DGIKWLMIHGANTAG--------V--DK---VPFDERQQWVRDNTD-C--ILRCAEDPL-
-QN-TEWMS--MD------SPFCFLAFCFEWAGVCA---------NGE--KHVSALPIAF
DGSCSGIQHFSAMLRDETGGRAVNLLPS--S--SVQDIYRLVSDGVNDTLRCHVVNGADD
STETLV---------------------------------------------CEKTGEI-T
ERRVLGTRTLAAQWLAHGV-------DRSVTKRSVMTLAYGSKEFGFTDQVRDDIIQPAV
DAG-----------------STNF-----------PQAQQAARYMAKLIWDSVGKTVVAA
VEAMEWLQKSAKLLAAEVKTKKTKKN---PEVEVIKPAMPVYWVTPDGFPVWQEYKVQS-
GRRIDMVILGDVRLQ-ITVKS-S--------------------S------------KDDK
IDARKQESGISPNFVHSLDGSHLRKTVVHTHDK---YG-VTFFALIHDSFGTIPA---RA
GCLFRGVRETFVDTYHEQD-ILGDFREQFIDQL----H--E----SQME----KMPALPR
KGD-----LQIREILKSEFAFA
>UniRef90_UPI000A1E3D53
--------RHNFDDVK-ESPEAFTLLSRLFGETMAAEQLRLEHEAYVLGEERYRESLEE-
--------AAKNGE--YADTLGVRNVVAALIPQIAQAHVDWLKAQ-E-----------KV
RRKNVAIDI--------------------FR--KL-PPE-M----------AATILLKR-
LISLLAA-----IKPEELTIQMVAIRIGKSVEEEMRYGRIRDEEAKK-FKRFIEP-----
-------NLAKRHGHTYKM-----QYMQAVEASMLE------------------------
---------------------QGELS--SHWAQWERDEKNFENDMRFQVGFQLLHYA---
---AAAQLIVIERVG---AGN-----KKDD---KQIIVVHDQFAAMINDRNFSLAEAHPL
YQPCVVPPKRW--TG--VRGGGYWA-RGRRP-QTL-------------IKVR--NRKALE
RYRD----V-----H--MPEVYKALNIAQETAWRINPKTLEVANAL--FDWQH---V---
----DLD---GFPGK-AKE---------------------------ESPAKYE----G-D
D-------------------EEGLKANKRVLKDYHRRVRSWKAKRNSLTFTLNQANKFA-
GYAAIWFPYTMDWRGRVYPVPS---FNPQGTDLTKGLLMASEGAPIG------------A
EGIEWLMVHGANTAG--------H--DK---VPFDQRKQWVMDNEE-L--ILSVANDPL-
-QD-TRWQQ--MD------SPFCFLAFCFEWAGVVE---------HGE--QWVSALPIAF
DGSCSGIQHFSAMLRDERGGRAVNLVPS--A--EVQDIYRLVAEAVVKRLLADRADGTDT
TRDTEV---------------------------------------------DKKTGEI-R
DVLKLGTRDLAEGWLAFKV-------DRKVTKRCVMTLPYGSEVYGFGDQILKDTVRPSI
EAGKG---------------SMFE-----------VDPQLFARYLAGHIYASMGSVVRAS
VSAMGWLKAAAKLLAAEVKDKK--------TGDILKPRMAVHWTTPDGFPVWQEYFVPV-
KRRVDLMFHGQQRIQ-ATVIVKD--------------------S--------------SD
IDGRKMESSISPNFVHSMDGSHLRKTVVHSHDV---YG-VKFFALIHDSFGTIPA---HA
GFMFRAVRETMVETYENNN-VLQDFADQFIEQL----D--E----SQ------ELPPIPE
MGT-----LDIRQILESDFAFA
>UniRef90_UPI000C290D86
----------------------YQGMMELFGEDLATEELKLELESHNMGSERYMKRLES-
--------SIKREE--VTMDSSVKPIVQTLIPIVSKKIENWLETQEN-----------KS
GRKSSVYPV--------------------FK--HL-NPD-V----------VSFIGIKI-
ALTKLIKN-------EMVTVQNIGTLIGRALEEEIRFSRLRKSEEDF--LSRVAG-----
-------GAKRRLGSNYKR-----LYLTSTEQHIIN------------------------
---------------------ESEGKV-EAWDRWS-------NSQAASVGIMVIDFII--
---TSTGLLEREIIKK--QGK-----S------HSEIKISKPFKDKIVNRAFALSSISPM
YQPMVVPPKPW--TD--IHNGGYYT-KSRAP-LSF-------------IRIN--NREALK
RYDD----V-----D--LTRIFDAINTAQDTAWKINTKVLDVVKEM--YQWE----Y---
----PLA---GIPGS-NEI---------------------------ELPGRYA----G-M
DED-------------TDEARRLLKKWKKECIPVYRKEKARVSKRLATEFIVGQADKFS-
EYKAIYFPHNLDFRGRIYAVPL---FNPQGNDLTKSLLTFANGKAIG------------E
TGFYFLKIHGANCAG--------V--DK---VDFESRVKWVLDNEE-M--IIACATDPL-
-VN-RKWAD--MD------SPLMFLAFCFEYHQVKV---------NGL--EYVSTLPISF
DGSNSGAQHFSAMLRDEVGAVAVNLTQS--D--KPQDIYQIVADAVIVKLQDDLLNGTGN
KSETIT---------------------------------------------DS-DGSI-Y
EKTVYGTKELANQWLKFGV-------TRKVTKRCVMTVVYSATKFGFSDQIMEDTVRPAI
DDGKG---------------YMF------------IEPRQNCQYMASLIWDVCHEVISSA
MNAMEWLKTAAKLLSKEVKV----------NGVVVKETLPVFWVTPDNFPVWQCYYKQN-
KVSISTFIHGVE-AR-AKISEDD----------------------------------TST
INTTKQSSGVAPNFVHSMDASHLRMTVNHAKDV---YG-ITSFSLIHDSFGTIAA---DA
ENLFKSVREAFVDMYKNND-VIQEFYYQFESQL----H--E----SQLE----SMPFIPA
RGN-----FDINEVLNSLYCFA
>UniRef90_A0A1Y0SYF0
---------------------------DLLDTHLVDQQVALELESVTLGRERFLKNYQT-
--------AIEQGE--VISNPVGKKLTEVLIKRMVEGIHAYLEKHSG-----------KA
HKLPKALPY--------------------IK--QM-DAE-K----------LAYITIKT-
VLSGLVK------AKGDLPFIQTVQRLNRNVFLELKYSAVREQEIGL-FKAYLDD-----
-------GIKKRVGASYKE-----LYARNVLANNDI------------------------
---------------------KVEV-----YTQEE-----QQDGVNIYVGVALLEILI--
---ESTGLLQYQSEVKKRSRG-----KTLE---QMSLSIAPEYVNALNDRAEELADYAVL
HMPMVIPPRAW--TG--IDKGGYYT-LSKAI-IPF-------------VRAR--TKSAIK
RFKY----V-----E--MPLVYQAVNIAQNTAWRINTKVLDVINAV--KN-ER---D---
----PIG---CIPTA-HLG---------------------------EPPEKPF----D-I
DTN-----------------EQALKEWKEKAVEFYKFRDTNISRRLRMESTLHIAEKFA-
EFERIYFPYNLDWRGRVYAIPA---FNPQGDDIMKGCLILADGKPIG------------A
TGFKWLKVHGANCAG--------V--DK---VTFEERIEWVESNHV-N--IMESAQDPV-
-NY-RWWSE--QE------SPFQFLAFCFEYANVVT---------QGL--DYVCSLQVAF
DGSCSGTQHFSAMLRDEVGGKAVNLVPS--D--KVQDIYKMVADVVNTMCEEMAENGSDD
ELEAHT---------------------------------------------DEESGEI-T
ERIILGDKSLAREWLAFGI-------TRSVTKRPVMTLSYGATKFGFRDQILEDTIKPAM
LSGK------------------PF-----------RNPNKSATFMADLMWKAVAQVVVKA
VEAMHWLQKGAKLVTKEVKDKQ--------TGEVLRKSCAVSWTTPDYFPVWQEYFKQK-
TSRLDTMFLGSFRIT-PSYLR-----------------------------------GTNE
IDSRKQEAGIAPNFVHSQDANHLRAVIRWGFEK---YN-IQSFALIHDSFGTIPA---DS
DKMFRCIRESMVDIYTNNN-VLESFRNEVEEQL----H--I----SQVE----DLPRVPK
FGK-----LDLKDILKSQFAFA
>UniRef90_A0A0J8FQB0
------------------------------------------------------------
------------------------------------------------------------
------------------------------------------------------------
------------------------------------------------------------
------------------------------------------------------------
------------------------------------------------------------
------------------------------------------------------------
----IVPPREW--TG--MIGGGYWA-KGRKP-VPM-------------IRVR--SKKALQ
RYKD----V-----S--MPEVYKAVNIAQASAWKVNAKVLEVAKEV--MQWKH---V---
----PID---KFPTA-DKE---------------------------ALPVKPA----N-I
DED-----------------PEVLKAWKKAASTVYRKDRARVSRRLSYEFIVEQATKFA-
EYEAIYFPYNLDWRGRVYAIPS---FNPQGNDLTKGLLMASIAEPVG------------K
DGIEWLKIHGANCAG--------V--DK---VDFGQRKKWVEDNEE-L--ILEIARDPL-
-GQ-PEWTK--MD------SPFCFLAFCFEWAGVVE---------HGE--LWESALPIAF
DGSCSGIQHFSAMLKDERGGRAVNLLPS--E--TVQDIYRLVSDGVNVEVRKDLTEGTDD
SVETVT---------------------------------------------NKKTGEI-T
ERRVLGTKTLAAGWLGYGI-------DRGVTKRSVMTLAYGSKTFGFTDQVREDIIQPAI
DNGDG---------------AQWF-----------PDAQQCARYMANHIWDSVSKEVVAA
VEAMNWLQKAAKLLASEVTATKRT--KKNPEPEILKPCMPVYWVTPDGFPVWQEYMVPV-
QRRVDLIFLGAARLR-STINVRD--------------------S--------------NE
IDGAKQESGISPNFVHSQDGSHLRKTVVKASES---YG-VEFFALIHDSFGTIPA---KA
GEMFKAVRETMVETYTEND-VLDDFREQFMEQL----H--E----TQLE----KMPAIPA
KGS-----LDITKILESQFAFA
>UniRef90_E5RUZ8
----------------------YATLSELYGADLAEAQRAIEAEAYEVGAARFLAAMEA-
--------KAERGE--GADTKVARPLIADLVPKVQAGIEEFLALTQS----------GKA
GRRHAAAKF--------------------LS--QV-SVE-R----------AAFITLRC-
ILNAMTQTSGGSGSSKVPTVISVTMAIGHDMEDEARFGRMRDENQKH-FDARIAP-----
-------AIAQRSGDHFKR-----AYARAVEVAMQD------------------------
---------------------AGELD---EWDGWS-------NQERAAVGLKLVEIVI--
---QSTGLIELKQEH---KGD-----PKRH---RVVVEITDQYAEWLAKRTHTLADMTPA
YAPCVVPPKPW--IN--HRAGGYWF-NEDKA-PLM-------------LVRG--SPKRNR
RYRD----V-----D--LTKVLASLNAIQNTPWTINKRVLEVAEQV--AQWEN---P---
----PVK---KMPSH-VTL---------------------------EKPERLD----E-M
DED-----------------EAVLKQWKKQAALAYRKEKARRSRRYQLETSLFQARKYA-
GFERLWFPYSLDFRGRIYAATK---FSPQGQDLDKALLLFADAPEIG------------V
GGEFWLRMHLANTGG--------M--DK---ATMEERIQWTKDNEE-M--ILAVAANPL-
-DCLWWATD--AD------SPFCFLAAAFEYANWKA---------IGP--SYRCGLAIAF
DGSCSGIQHFSAMLRDEIGGKAVNLIPS--E--KPSDIYRIVSDKVNKVLLKDLADGTAD
YTDTIT---------------------------------------------DKETGEI-T
ERPRRGTKTLARHWMDYKV-------TRSVTKRSVMTLPYGSKKYGFTDQLFEDIVQPAN
DE-RP---------------DTF------------PAPSEACSYMAGLIWDALGTTVVAA
VEAMAWLQKVAVILVG--------------------EGMPCHWVTPAGFPVWQEYRKTD-
AHRIDTVICGNIRIT-MTVNKSE--------------------S----------QGGQKP
LDRHKQQNGISPNFVHSMDASHMMLTCLAA-SQ---NG-VQHFATIHDSFGTAPG---LA
GVMFQTVREVMVETYSSRD-VIQDFYTTFDSLL----S--P----DARD----KIPAFPA
KGN-----LDLSQILSSQYCFA
>UniRef90_A0A0F7INH1
---------------------PLTELASLYGEDLAAEQLRLEAEAYSLGEKRFMEAMEF-
--------KAETGQ--AGDTRVARPLVAELLPKLSMKIIEFIAFQRN----------GKP
GKKAAAFKY--------------------IQ--GI-DPD-R----------ISYLAIRT-
ALNLSV-----A-S--ELPVVQLCEAIGRDVEDEARFGRIREQDEKA-FKQRIAP-----
---------EILKRSADHFK---RAYARAVEVSMK-------------------------
----------------------DAGDL-GAWESWG-------SSNRVAVGFKMVELMI--
---EIGILV-LSDINPGN--------PKMH---KKVITLSDEVSRWLSERAQFLAGCNPM
WSPSVVPPKPW--TG--IHRGAYWGRGKSNP--KF-------------IRGL--GKQARK
RYYD----V-----D--LSNVMNAVNLIQSTPWKVNAKVLEVAREV--SQWKH-I-S---
-----ID---GIASP-EVV---------------------------AKPVRLE----G-M
DD-----------------DEKVLKTWKREAAKTWRKERARRSRRMAMELVLEQANRFV-
KYDRIWFPHNVDFRSRVYSIPSA--LSPQGNDLSKGLLMLADATPMG----------K--
DGEYWLRMHIANVAG--------L--DK---EPMDVRQKWTYDHED-L--ILETAENPL-
EN--LWWAT--EA-----DSPFCFLAACLEYRNWKA-S------HNPE--AYVCGLPIAF
DGSCSGIQHFSAMLRDEVGGAAVNLTPG--E--RPSDIYRIVSDKVQEVINHDLIHGSDN
VMTEQVCDETGDI----------------------------------------------L
ERIQYGSKAVAKWWNDYGI-------TRKVTKRSVMTLPYGSKKFGFAD---QLLEDIIM
PAVDSK----------GEHVFP--------------APATAARYMADLIWTALETTVVAA
VGAMAWLQKAAGALASQ--------------------GMPATWTTPVGFPVWQEYKVKA-
TKRVDTVICGSIRMT-MTVELTEK-----------------TEE----------N----E
LDRHKQVSAISPNFVHSMDASHLMMTVLAAAE----QG-VQHFVMIHDSFGTCPG---NA
GAMFRVVRETMVKTYTEND-VILGFYEGFAADL----T--E----KNAE----KIPALPP
KGE-----LNLEEILESRYCF-
>UniRef90_A0A0U1ZDN8
--NKIYPTRNPMS------DAALQTLTSLYGADLAEAQRAIEAEAYEIGAQRFLAAMTA-
--------KAERGE--GADTKVARPLIADLIPKVEGAITSFIEVAFS----------GKA
GKKHTAAKL--------------------MA--KV-NAN-R----------VAFIALRV-
VLNSLSQVSGGSGGKKPATLVSVSMQIGHDIEDEARFGRIRDDNEKR-YRDNIAV-----
-------NIAKRSGDHFKR-----AYARAVEVAMQD------------------------
---------------------AGELQ---EWDGWS-------NQDRAAVGLKLVELIV--
---ESTGLVELRHEH---KGN-----PKLH---RVVLEITDAYAEWLSKRTHSLADMTPA
FAPCVVPPKPW--VT--NRAGGYWF-NEDKS-PLM-------------LVRG--SVRRNR
RYKD----V-----D--LTNVLAALNAIQNTPWVINAKVLAVAEEV--AKWPN---P---
----PVK---KMPSH-ITL---------------------------DKPERVE----G-M
DED-----------------EAVLRKWKKDAALAYRKEKARRSRRYQLETSLIQARKYA-
GFERIWFPYSLDFRGRIYAATK---FSPQGQDLDKALLLFSDPPEIG------------E
DGAFWLRMHLANTAG--------F--DK---ETLDDRIKWTHDNER-L--ILETAANPL-
-DNLWWATD--AD------SPFCFLAACFEYAAWKE---------QGP--SYRCGLAIAF
DGSCSGIQHFSAMLKDEVGGKAVNLIPS--E--KPSDIYRIVSDKVNVVLRADAADGTDD
YTETKT---------------------------------------------DKETGEI-T
ERPRRGTRSLSRQWLNYGV-------NRKVTKRSVMTLPYGSKKYGFTDQLFEDIVQPAI
EEMGE---------------DVF------------PSPGEACSYMAGLIWDALGTTVVAA
VEAMAWLQKVAAVLVT--------------------EEMPCHWVTPAGFPVWQEYRK---
------------------------------------------------------------
------------------------------------------------------------
------------------------------------------------------------
----------------------
>UniRef90_A0A2D2W578
---------------------------DNENEDLVTIQLRLEEEMTQRGADRYIRGVSK-
--------AIEKGR--EDDTAYGKQILAGRLAKLAQAIAEWKAEVAS----------GKP
GRKHSAWKL--------------------IK--DT-DDN-I----------LAFLALKH-
VLSGVS-----A-V---RTVQYVAVAIGTAVEDEMRFAKVREAERKK-FEQLVTG-----
--------AAKR--TSQHYK---HVYA------TR-------------------------
----------------------VAEDV-TEWDKWS-------RTDRLHVGVKLLDLLM--
---QSIGLVEVSTNLDN---------SEQG---LKYVKALPETLEWIERKNGVTALLRPV
YEPMVVQPRDW--TN--PFDGGYLS-SNIKP-LKL-------------VKTK--NKAYLE
ELRG----A-----D--MPIVYEAVNAIQRTAWQINSQVLTVMRH----LWDS-G-S---
----ELG---GLPPR-EGL---------------------------PMPPKPY----D-I
DT-----------------NDDSKKAYRIAAAKVHMENLSILGQRIGFDMALGIAGRYE-
KYRRIYFPYQLDFRGRIYAVPH---LNPQGSDYQKALLRFANGKPLG----------S--
EGWKWLAIHGANLAG--------Y--DK---VSLEDRVEWVLENED-E--ILRIASDPY-
DH--RGWAS--EVGGVKIDKPWQFLAFCFEWAGFVE-H------G--E--SFVSKLPVAM
DGSCSGIQHFSAMLRDERGGAAVNLVPQ--D--LPADVYRAVAERVIEQAESDLAHGSED
ELKHNG-----QG--------------------------------------------IA-
-YLSEGSKTIAQQWIKFGI-------TRKVTKRSVMTLAYGSKEYGFKE---QLMEDILW
PAKRAAMRP---DGSIDTEKFPFS-----------GDGYRAALWMAKAIWNAVNAVLVKA
GEAMHWLQEVAALAAKE--------------------ELPVRWTTPVGFPVMQAYPALE-
ARRVKTAING-MVLK-LLMN---------------------QEK----------D----S
LDKRKQGQGISPNFVHSCDAAHLMLTVVRAKQ----EG-IDSFSMIHDSFGTTAG---DV
EEMYRVVRESFVEMYSEVR-VLEDFRDEIAEQL----S--E----KAQA----KMPPLPE
RGL-----LELSRVCESRYCFA
>UniRef90_Q88KM4
------------------------------GEDLIATQVRLEEEMTQRGVSRFQRNVEA-
--------ARRMGA--EDGTEYGSIIVSGRMKALAEAIKAWMDESEA----------GVS
SRWGSAYKL--------------------LR--GY-DAD-V----------LAYLTLKH-
TLAGIS-----Q-P---RTLQHVSVSIAQSVEDEMRLSGIRDKERKK-YDQLVER-----
--------ANKR--SSQRHK---HIYA------TR-------------------------
----------------------VASAL-DTWSNWS-------NNDRIHVGTKLLELLM--
---NSVGLIHIATNGEG---------TEKA---LKYVKPLESTLEWIARKNNVTAMLRPV
YEPMVVPPRNW--TS--PTDGGYLS-SSLKP-LRM-------------VKTR--NRAYLE
ELGN----V-----D--MPMVYTALNAIQATAWQINTPILNIMTT----LWEQ-G-A---
----TWC---GLPPR-EGI---------------------------PQPVKPF----D-I
DT-----------------NEVARAAWRKAAFKAHSDNLEIQGARINVSMSLDIANRYS-
PFRKIYFPYQLDFRGRIYAVPH---LNPQGADHTKGLLRFAYGKPLG----------E--
HGAKWLAIHGANVAG--------Y--DK---ASLEDRVKWVHDHQA-E--ILAIAADPF-
QA--RGWAD--HVGAQAIDKPWQFLAFCLEWKGYCE-H------G--D--RFVSKLPIAM
DGSCSGIQHFSAMLRDEVGGAAVNLVPS--D--LPADVYGLVAKKVIERAIHDAKHGTED
VLKHDA-----DG--------------------------------------------KA-
-YVQEGTKNLAQQWTRFGI-------NRKVTKRSVMTLAYGSKEYGFKD---QVMEDILD
PARKKATDA---EGNVDARHFPFT-----------GDGFRAAGWMAKAIWEAVNQVLVKA
GEAMKWLQDAATLAAKE--------------------ELPVCWTTAVGFPVMQAYNSVV-
ARRVKTAING-ARVR-LLMN---------------------EEQ----------D----A
LDKRKQSQGISPNFVHSCDAAHLMLTVVRGVE----SG-LKSFAMIHDSFGTTAG---ET
ELFFMTVRKAFIEMYEETA-VLERFRDELAAQL----S--D----KARA----KLAELPK
RGS-----LSLAAVAESRFCFA
>UniRef90_A0A209AR39
----------------------YNVMIDLFGEELATRELKLELESFNMGSERYIKRLNA-
--------SVERDE--VTNDVSVKPIIQVLIPLVSEYMKQWLITESE-----------KK
PRRSAQYPI--------------------LL--KL-NPD-L----------VAFIGIKL-
TLSKLIKN-------EMVTVQHCGSAIGRALEEELRFGRLREFEEDY--LNRIVQ-----
-------GTNKRVGTNYKR-----IYLTSTEQHIID------------------------
---------------------Q-NNEV-ENWQRWS-------NAAAINLGVKVLDFII--
---SSTGLFERELVTV--KGK-----T------HAELKIAPAFKQKIAGRAYALSSISPI
YQPMIIPPKPW--TD--LHNGGYYS-KGRNP-LSF-------------IRIN--NQQALS
RYED----V-----D--LERVFNAVNIAQDTPWKINEKVLAVVEQI--YQWD----F---
----PVA---DIPAA-NEI---------------------------ELPARYQ----G-M
DEN-------------TPTGRTLLKKWKKECVPVYRKEKGRVSKRLATEFIVNQAKKFR-
NERAIYFPHNLDFRGRIYAVPL---FNPQGNDLTKSLLTFANGKPIG------------E
RGFYWLKIHGANTAG--------I--DK---VSFDERIKWIHQNEN-L--IISCATDPL-
-NN-LEWAD--MD------QPLMFLAFCFEYYQVKI---------HGL--TYVSSLPVSF
DGSNSGAQHFSAMLRDENGATAVNLQPS--D--KPHDIYQIIADNVNTVLQNDLLNGTEN
KVKVKN---------------------------------------------NT-DGSV-Y
EQTVYGTKELARQWLQFGV-------SRKV------------------------------
------------------------------------------------------------
------------------------------------------------------------
------------------------------------------------------------
------------------------------------------------------------
------------------------------------------------------------
----------------------
>UniRef90_A0A259PLH2
-------------------------------------QLKLEEEMTERGALRFLRDVRF-
--------AVDRKS--EDGTAYGQKLLKGRIELLSKSIEEWIEATGK----------GKA
GNNAIAWKK--------------------IK--DV-SPQ-T----------LAFLTLKN-
VLAGIS-----S-L---RTLQFVAVSIGTAIEDEMRLADIRDNERKE-YEKIVIG-----
--------AKKR--TSSHYR---HVYA------VR-------------------------
----------------------TADRV-DNWDRWS-------RIDRLHVGVKLLDICM--
---SSIGIVCLTNINED---------KKQS---IKYVKALPETMEWIEKHNDSMAVLKPV
YEPMVVQPRDW--TT--PFDGGYIS-SSIKP-LKL-------------VKVK--NRSYLE
ELKY----V-----D--MPIVYSSVNALQRTPWQINSQVLEVMEE----LWTS-G-S---
----TLG---GLPSR-DGV---------------------------QPPPKPH----D-I
ET-----------------NELARKEYRFQSARIHGENLSLRGQRVAFNITLDIAKRYN-
NFKKIFMPYQLDFRGRIYAVPH---LNPQGSDFQKSLLRFANGKPLG----------E--
EGWKWLAIHGANVAG--------Y--DK---ASLEDRVNWVLDNEE-E--IIRCAKDPY-
NE--RGWST--CMGGVSIDKPWQFLAFCLEWKGYSE-Y------G--D--SFVSKLPVAL
DGSCSGIQHFSAMLRDQVGGQAVNLVPQ--D--LPADVYQLVADKAIEQATEDLESGTED
EIRHTD-----DG--------------------------------------------TA-
-YVREGTKTLARQWLAFGV-------TRKVTKRSVMTLAYGSKEYGFKE---QLMEDIIR
PAKQS------------NKEFPFT-----------NDGYAASQYMAKLIWQAVNKVLVKA
GEAMHWLQKVASTATVE--------------------GLPIRWSTPVNFPVMQAYPDVK-
THRVLTAING-KVIY-LMMN---------------------KES----------N----K
LDSRRQSQGIAPNYIHSCDGAHMQLTIVRAQQ----EG-VSNFAMIHDSFGTTAG---DT
EILYRVVRESFVEMYQEVD-VLSQFKEELWERL----P--Q----EAIE----KIPEMPQ
MGN-----LELDQVVNSRYCFA
>UniRef90_A0A1W0DCV4
---------------------PYDIMAAKYGEEMASKQLELEYEAKAGAERKVLAALAK-
--------DAENGV--FHETLVGTRIIGRLITPIANRLAEWT-AAAK----------GRR
GVRHSALQY--------------------FL--QL-PEI-NEKTLETRYQKLAYVGLKNG
VSASM----LKN----PLPIVAIYKAIGRDIEEEIQFTELLASMPAAKARKIRQG-----
--------VKERAEESYKR-----CYMRAIA-----------------------------
-----------------------EHHK-IKTEAWP-------TEARLRVGEVILNCCI--
----EAGIFETHTLMPLSRKL---KD---S---ITSITASEGLKEVISKYSQGLMLSAQR
YLPTVIPPRPW--KN--AEEGGYWT-EATKTTLF----RIPSSAA----KSV--VDDFHK
ELAD----V-----D--MQQVLDAVNRLQATPWQVNSKVLDVARS----LWRD-GFT---
----GGA---GLPGI-EPLI----PKD-------------KAEARKVFPDLPE----S--
------------------ATEEEIKAYRKKKTELYKAENRRASRALRVTGIIETAQTFR-
HEPKIYMPHSLDTRGRLYPIPA---FNPQGDDLTKSLLIFASAGPIG----------T-E
ENLKLFKMHGANVFG--------H--DK---WSIKERVKWVDENSE-LLL--EVSEDP--
KGTYSYWSK--AD------SPFCFLAFCFEYAGYIR-D--------GL--SFESRIVLAF
DGSCSGIQHFSAMLRDAVGGHAVNLVAG--G--ERQDIYQLVADRCMRLVAADAENGSGD
VT----------------ETRDYDGE--------------------------------KV
EVTKFGSKTLAQQWLMFGI-------ERNTVKRSVMTLAYGSKEYGFREQVLEDTIQPAM
EMGA------------------MPFS------S----ANQAAGYLAHLIWTSVQSVVVKA
VEAMKWLQKAAGVISKA--------------------NHPIKWFTPDGMPVQQFYYQME-
SKRVQFIIGGTRRLF-TVV-E---------------------GT----------A----T
VNPVKQASGIAPNFVHSLDGCHMRMTINHCHDK---EG-IRNFGMIHDSFGTSAD---KA
VAMFKGVRATMVRLYDEFD-PLAAFATRIKATL----D--E----NLAQ----QIEALPQ
KGS-----LDLHGILESEFAF-
>UniRef90_A0A1M3KT00
-------------------------------------QLELEEEMRSAGIARFRDQLEE-
--------YRNRHQ--ESQGAAARRLMVHAHEGVVEGLKAFFAEASS----------GKA
GAKHTAIKY--------------------LA--EV-DVD-V----------AAHLTLRT-
LLDTVS-----L-R---SKLTPVAIRISSLIEDELYFDTFKDTDEFA-YNRARTK-----
--------ITEQSQN-PTYR---KRVMS-----KH-------------------------
----------------------ARNKG-VEWAEWP-------ADVRVKVGVKLIEIAV--
---ERTGLFELVRNSEG---------VNNT---QLYVVAAPETLEWMSTENARLEPLSPV
YLPTLVPPRPW--TS--PKAGGYWS-GRVRH-LRL-------------VKTG--NMPYLA
ELEN----C-----D--MGEVYSAVNAMQETAWTINRKVHDVMVE----LWDN-Q-S---
----TIA---SIPQA-EDL---------------------------PLPEKPL----W-L
TP-------EMKTEDMTPAQVGEFQKWKSSRTSVYEANARAVSKRMQFGRMLWVANRFK-
DEPEFFFPHQLDFRGRVYAVPLF--LHPQGNDAARGLLTFASTVPIG----------D-E
EGARWLAIHGAGLWG--------V--DK---VGMDARVQWVLDNEE-A--ILASARNPT-
DN--RFWAE--AE------KPWQALAFCFEWLGFHE-Q------G--F--AYESHLPVQM
DGTCNGLQNFSAMLLDEVGGRAVNLVPG--D--QPNDIYQTVADVLVKKLEAIAATCLLP
LVEREIKDKQTGE--------------------------------------------WKT
-VMVESDGSMARKWLARGI-------TRKTTKRPVMTLAYGASQFGFKE---QVYDDTVT
PWKIE-----------AGDAFPFE-----------GTGFAAAAFLGGLIWECVGEVVVAA
RGAMDWLQKVAVAASKE--------------------RLPVVWTTPTGFKVMQEYTTSE-
QKKLDLTFQK-VRLQ-LRLDT-------------------S--T----------R----T
IDKRRQSSGISPNWVHSMDAAHMQKTVLRSHA----EG-IRSFSLIHDSYGTHAG---NS
WALAQYLREEFVRMYTEHD-VLAEFREEIAMAL----P--G------GT----ALPELPP
KGQ-----LDLSQVLHSPFFFA
>UniRef90_A0A068SMS8
------------------------------------KQIALEDEMRSAGIARFEKALEK-
--------NQTRGN--ESSNLSSRRMIIHAHEMVVAGIKAFLEEASS----------GKA
GKKHTAVAY--------------------LR--DA-DLD-V----------VAHLALRN-
LFDCVS-----T-R---TKITPLSIRIASMIEDEMFFNAFRDQDKDA-YEFARKK-----
--------IGEQTHN-AVHQ---KRAMT-----KH-------------------------
----------------------AKHKG-AEWQDWS-------VEGKTAVGLKLIEIVV--
---EATGLFETVRQSEG---------VNNT---NIYVVATKDTMEWLATENSRLAPLSPV
YLPTLLPPRPW--TS--PFRGGYWS-GRVRN-LRL-------------IKTG--NRQYLT
DLDS----I-----D--MPKVYHSVNAMQNTAWTINRRVYDVMTS----LWDN-R-S---
----TLA---CLPQA-DDI---------------------------ALPEKPM----W-L
TP-------EMKREDMTVEQVDQFMRWKSERTAIYEANARAVSKRLAFSRMLWVAERFK-
DEEEFFFPHQMDFRGRVYAVPLF--LNPQGDDAAHGLLQFANSVPIG----------D-E
EGANWLAIHGAGLWG--------V--DK---CSMEERVQWVKDNEE-G--ILASASDPY-
DN--RFWLT--AE------KPWQALAFCHEWDGYRA-E------G--Y--SYESHLPVQM
DGTCNGLQNFSAMLLDEIGGAAVNLVPG--D--KPNDIYATVAEVLIKKLQEISEACPED
TTTKEVLDKETKE--------------------------------------------PKT
-IIVESDGSMARKWLAYGI-------TRKVTKRPVMTLAYGASEFGFRE---QVFTDTVT
PWKQS-----------AGEAFPFE-----------GTGFSAASFLGLLIWDCVGEVVVAA
RGAMDWLQEVAKIAAKE--------------------GLPVIWNTPTGLKVMQEYTSSE-
QKRIALTFQK-VRMR-LSLDV-------------------A--T----------K----K
IDKRKQGSGISPNWVHSMDAAHMQLTVSRCHD----EG-IRSFSLIHDSYGTHAG---NA
WAMAQFLREEFVRMYGDHD-VLQSFKEEIAMML----G--V----D-HE----ALPTLPK
KGS-----LDLSQVLESPFFFA
>UniRef90_UPI0009D9FD77
----------------------LQSFKELYGADLVDEQINLEVSAKVEAEEKVKKILIQ-
--------AAQEGI--FDSSLVGSSILSRLLPGIAARLAEWM-AKAQ----------GK-
GKNHSAVKL--------------------FR--QL-PEI-NEKTKETRYEKLAYAGLKRG
IAMCM----LRK----PPQPITLMLQIGKTIEEEVRFNYLLAAMPKSKAAYVRLQ-----
--------IEERHEELYKR-----AYLKAHE-----------------------------
-----------------------RHLG-IEWQRWD-------ETSRMRCGEVILDAMI--
----GAGVFELDTVEHFAAGK---MS---M---TTFVIPSKMLAKAIGAYSDRLLQQAHM
HLPTLIPPKPW--DN--LRDGGYYS-AAAKSSLF----RIPSIAA----PEI--KKNFYS
NLED----V-----D--ISQVIQAVEALQNTAWRINTRVLEVAKK----VFSP-AYS---
----GMA---GLPHV-EDL--------------------------PIPPDAPE----G--
------------------ATEEEIKEIRKKKTLAHLANKRRVSQALRVTGSLAIADKFK-
DKEKIYFPHNFDYRGRVYPIPA---FSPQGDDLTKGLLMFAEAGPIG----------S-E
ENLKLFKMHGANCYG--------H--DK---WSIDERAAWVDKYSD-EII--EVAKDP--
LGTVSFWANDSVD------SPFCFLAFCFEYEGYMK-E--------GL--DYCSRIVLAF
DGSCSGIQHYSALLRDSIGGRAVNLVPG--L--PRQDIYQLVADKVIETIQQHVKEGSPD
ES----------------IEVDRDGE--------------------------------KV
QILKLGTKTLAQQWEMFGV-------KRNTVKRSVMTLAYGSKEYGFKEQVEDDTIFPAL
AKGD------------------TTFS------A----PRQASAYMAKLIWISVQEIVVKA
VEAMGFLQKLASIISKS--------------------EHAVSWYTPDGLPVQQFYYKSE-
AKRVKFLIAGQQRFF-TFS-R---------------------GT----------E----K
IDPAKQKSGIAPNFIHSLDAAHLRMTINHCQGK----G-LINFGMIHDSFGTSAD---GA
EKMFKGVRETMVRMYEDNN-PLADFVERVKATI----P--E----ELAQ----TIPALPQ
PGD-----LVLEGIKDTEFSFS
>UniRef90_A0A1M6MEA8
-------------------------MVNKYGE-LFTEQLEIEASYKKFAEELLKNTYAE-
--------SKLEGK--TAETALGKRLMNHQFDTVFENVKVFVETTLQ----------PKP
GVKPAYIGI--------------------LQ--QL-ADI-YEGKERDLYTLLTMATFSV-
LLNSV----FRK----ETRLSNLAQTVAAEVQTEARMEAFLKANPEI-AASVLRG-----
--------ISERVSKHYKT-----YYAYRRM-----------------------------
-----------------------EHAN-FSWNPWS-------LKDSTLFGAKLIELVI--
---QGSGYFELYDHTDMN------GK---A---VTEIHPTQWLLNTWAKNEEKLIAKAYR
MCPTVVPPAPW--TT--FKDGGYYG-ELKSYCTFL---RLHDFSV---PNVF--TKEYMA
RLNQ----L-----D--LSNVQAAINAIQETPWIINKKVLKVAKA----VIAR-G-G---
----ELA---GIPRM-EPL--------------------------PELPRLTG----D--
------------------YTDEELKAHKQKAVERIRLEARRKSKAIRAIGHIKVAERFS-
KYESIYFPCNMDFRGRVYPIPS---FSFQGDDLNKALLLFADAPACS----------S-Y
KDIEWLMVHGANLAG--------V--DK---VSFDDRVAWVRDHEA-QIL--DCAKDP--
MGN-LWWAD--QD------SPFQFLAFCFEWQAWRE-HEAKF--GTPE--GFKCGIPVAF
DGTCSGLQHFSAILRDPVGGKAVNLLPA--D--KPQDIYGMVAEVVNEQLKKDSVSGTPD
TT----------------A-EGKNGE----------------------------------
PYTKYGTKTLAQQWLAYGV-------NRKVTKRSVMTLAYGSKEFGFRDQILEDTIEPAI
LEGRG---------------GMFAN------------PNQSAGYMAKLIWNAVRKVVVKA
VEGMEWLQQMARLVCKE--------------------GQVVTWMTPMGLPVQQSYMVCN-
SEVYRMRFSGIDKRF-YSV-N---------------------IT----------G----D
IDKRAQAQGIAPNFIHSMDAAHLQLTVIMA-KE---AG-INHFSMIHDSYGAPVA---QA
DRMFKTVREAFIKMYSENN-VLEQFKADMEMLI------------EKGD----KIPAIPS
KGT-----LDLNVVRESLYTF-
>UniRef90_A0A083ZR97
------------------------------------KQIALEEEMRSAGIARFEKGLEK-
--------NREKNA--EASNLSSRRMIIHAHAQVIAGLEAFLAEASS----------GKA
GKKHTAVAY--------------------LK--DA-DLD-V----------VAHLTLRN-
LFDYVS-----M-R---MKLTPLSIRLAAMVEDELFFNAFKGHDKDA-YEYARKK-----
--------ISEQTHN-AVHQ---KRAMT-----KH-------------------------
----------------------AKHKG-AEWQDWS-------QDVKAKVGLKLIEIAV--
---EQTGLFEIVRQSEG---------AHNT---NIYVVATKETLDWLATENSRLAPLSPV
YLPTLVPPRPW--TS--PFRGGYWS-GRVRN-LRL-------------IKTG--NRQYLM
DLES----V-----D--MPKVYHSINAMQNTAWSINHRVYEVMAS----LWDN-Q-S---
----TLA---CIPQA-DDM---------------------------PLPEKPM----W-L
AP-------EMKREDMSPEQLEEFSRWKSERTTIYEANARAVSKRLAFSRMLGVATRFK-
DEEEFYFPHQMDFRGRVYAVPLF--LNPQGDDASHGLLQFANSVPIT----------N-E
EGADWLAIHGAGLWG--------V--DK---CSMNERVEWVMANQR-E--ILASAENPY-
DN--RFWLT--AE------KPWQALAFCFEWQGYVA-E------G--F--AFHSHLPVQM
DGTCNGLQNFSAMLLDEIGGAAVNLVPS--D--KPNDIYATVASVLIAKLRDIAAACPED
TTTKEVKDKETKE--------------------------------------------NKT
-IVVESDGSMARKWLAYGI-------TRKVTKRPVMTLAYGASEFGFRE---QVFTDTVT
PWKQA-----------AGEAFPFE-----------GTGFAAASFLGLLIWDCVGEVVVAA
AGAMDWLQKVAKIAAKE--------------------SLPVIWNTPAGLKVMQEYTTSE-
QKRLELTFQK-VRLQ-LSIDV-------------------A--S----------K----K
IDKRKQGSGISPNWVHSMDAAHMQLTVSRCHD----EG-IRSFSLIHDSYGTHAG---NA
WAMAQFLREEFVKMYGDHD-VLAEFGREITAML----P--E------GT----QLPPLPE
KGS-----LDLSQVLESAFFFA
>UniRef90_UPI0003612961
------------------------------WNEKMPRQAELEEKMRCMGVDRFWSQTSR-
--------SIERGQ--ETQIAPVRRLMNHAVAQMVEAIDAFIAEASS----------GKA
GRKHGAVKF--------------------IQ--QI-ESE-A----------AALITVRS-
VLDGVI-----R-G---ERLVPLARTVAGMIEDELAFRHFMAEDPQA-FNWLVRR-----
--------EKRVNGASYRRQ---RKSLY-----AN-------------------------
----------------------AKGRD-IHWEEWN-------HRDQVIVGTKLIEIMA--
---VATGLVEKVVRAPE---------VNKK---ETYIVATKEAMDWLNEEMHRSEAMSPS
YLPTIIPPRPW--TS--PTDGGYWT-PRVRR-LSL-------------VKTH--SKEYLT
ELAE----H-----H--MPGVYDAINVMQHTAWAINLEVLDVVRT----LWNS-Q-S---
----VLG---GIPSG-EDY---------------------------PLPVKPQ----F-L
ID-------ELPKEEWNDDQLSAFRTWKRQTTDTHTANAKLKSLRLQFAKTLMVAEMLE-
EEEEIYFPHQFDFRGRAYPVPMF--LTPQGSDVAKGLLTFANGVTID----------D-Q
EGADWLAIHGANVYG--------Y--DK---DSLEGRVAWVMQHER-E--ILASAEDPY-
DN--RFWVD--AD------KPFQFLAFCFEWAGFKR-E------G--F--GYLSTLPVQM
DGSCNGLQNFSAMLRDETGGRAVNLTPT--D--MPQDIYQQVADVVLQRVQEDAEKGD--
------------------------------------------------------------
----PEVSPLARGWLKHGI-------TRKVCKRPVMTLTYGAKLFGFRQ---QVLEDTVQ
PYKFHC--------STTGEEFPWS------------SAWDAASYMGGLIWESVGQVVVAA
RSAMDWLQEIARTASKE--------------------GLPVRWETSDGMVVLQAYPKMN-
SKQIQLTFGS-SRIT-LSVATT------------------P--T----------K----K
LDKQRQANGIAPNWVHSMDAAHMRATVRRCWS----EG-VRSFGLVHDSYGTHAG---NA
WALAKYLREEFVGLYS-ED-VLEEFRRQMALQL----G--D------VE----AIPDVPP
KGT-----LDLSLVLDSAFFFA
>UniRef90_UPI00036A744C
------------TE---VELAQALSLVADIDDEMLEEQVKLEQEMQGLGVEAYRSRINK-
--------NRERGC--ESRTDYGTAMLSTCVPRLAKAIGNFIEEA-E----------GKA
GRRHVALKY--------------------LR--QV-DAH-P----------AAFIALKT-
ILDNIA-----V-N---ASMQHVAATIGAAVEDEVRLDKFRRENKVA-YGRARKM-----
--------ADQY--STTFRK---TRIMA-----HM-------------------------
----------------------MHRNE-VEWTPWS-------NTHKVQLGLKLIDLAM--
---SSTGLFRTYRDESN---------KKKT---PMYLQPTEECMEWINRRMARCELLSPV
YMPTVVPPKPW--TN--PTSGGYYT-QAVPQ-LKM-------------IKTK--HEGYLE
EMHNRV--D-----D--MPIVYDAINALQETAFKVNTQVLEVMRE----VWDG-G-G---
----NMG---GLPAR-DDE---------------------------PVPAQPV----V-P
E----------KREAWTEEHEEAWKDWRKAARSVHVRNHSLFSKRLQAAKIIWIAERYE-
KYPRIYFPHQLDFRGRVYAVPKF--LNPQGNDASKGLLLFAHGKAIE----------N-E
EAARWLAIHGANVWG--------E--DK---VSLDARYQWVQDNEE-M--ILAIAENPL-
DV--TEWAK--AD------KPWQFLAFCFEWAGFLR-A------G--Y--GFVSHLPVAM
DGSCNGLQIFSLMLRDEVGGAAVNLLPS--E--KPADIYQVVADKVVDKLRPMACNLA--
------------------------------------------------------------
-KCSEEDSTYAQQWLDFGI-------SRKTTKRQVMVLPYGGTVFSCREYTEQYIKDKEE
AYRDTHGGK-----VDMSKLHPWQ-----------DGLFKPSNFLSKLIWESIGETVIAA
RQAMDWLQKTARIVSRE--------------------GLPVTWTTPVGFPVLQAYPDVK-
KSRVKTHIGEGVRID-LTL---------------------VEET----------K----Q
IDKRRQANGISPNFVHSLDAAALMKTVYEALK----KD-VRSFAMVHDSYGVPAA---DA
ANMARTLREVFVQMFTEHD-VLDEFRDEIITMI----G--E----EAAK----ELPAMPK
KGG-----LDITKVLESDFFFA
>UniRef90_UPI00082D3025
---------------------------SEDWQERYQRQVQLEEKMRTDGVDRFWMIHEK-
--------NRTFQQ--ESGTRSVKRLLNAHLLPMVEAIDAFMAEARS----------GKA
GKKHTAVRF--------------------ME--KL-DAE-A----------LALLTVRT-
VLDGLS-----S-Q---KKLVAVAREIALLIQDEISYRTFAEVDQVN-HSHLVK------
----------RIKGDTKHKQ---RSIMK-----HN-------------------------
----------------------MKGRQ-IEIEHWS-------VGDELKVGSKLIDLLI--
---QSSGTIRLGTVQYG---------EKKR---EKVLLPTAEVMEWLKQEDARCSLMSPT
FLPCVIPPKPW--TT--PYDGGYWT-ARVRR-LKL-------------MKGFSVTKEYLE
ELAE----H-----D--IDPIYDALNAMQSTPWAINGRVLNVARE----LWQS-G-S---
----TLS---GIPEA-DDR---------------------------PAPTKPS----F-L
DQ--D----DYPKELWTDAEMKEFKEWKRDASDMHSMNLKNKSLRLQFVKVLHTAELFE-
QESEIFFPHQMDFRGRVYAVPLF--LNPQGSDFSKGLLTFADKVAIK----------D-E
EDADWLRIHGANVYG--------E--DK---CSLAERVQWVKGNEM-T--ILAVAEDPF-
NH--RFWCD--AD------KPWQFLAFCFDYAAFMF-Q------G--F--GYESSLPVQM
DGSCNGLQHFSAMLRDEIGGQAVNLLPG--E--KPSDVYGIVAEKVLERVRQDALSDD--
------------------------------------------------------------
----QEIAGYAKGWLQHGI-------TRKVAKRPVMTLSYGATEFGFKQ---QIFDDTVK
PYKAKV----------KREDFPWD-----------GSGWKASAYMGALIWECTGKVVIAA
RGAMEWLQGAARSASKE--------------------ELPVRWETPDGLPVVQSYPQMD-
TKRFNLTFGG-RRVV-LSAGKP------------------K--S----------S----H
LNKSKQASGIAPNWVHSMDASHMRLTVLACWQ----HG-LRSFSLVHDSYGTHAG---NA
WIMAESLREEFIKIYD-VD-VLDKFKREIEWQL----P--E------GK----ELPAVPA
KGN-----LELTQVRESEYFFA
>UniRef90_A0A1G4T8V0
---------------------------------LFERQLELEQEMRTSGIQRFRKNVEK-
--------AAEKGQ--MTGTMSVNRLVTEAHEKVVAAINEFLTEAKS----------GAA
GRRHTAVAF--------------------ID--KL-DVD-T----------VANITARV-
ILDEVT-----R-K---SNLTKTSLAIGSMLENEFNSRKFEEEMPKA-HKKFLKK-----
--------ANSE--TLDRRR---WSHLL-----YP-------------------------
----------------------ARLLG-VELEEWS-------EKDRILVGLKLVDLFI--
---QATGLVEKQVVQSS---------RFGT---LELLVANEATLQWMETENSRLEHLFPI
FMPTIVQPKPW--TS--PFDGGYYT-A-FRR-LRL-------------VKTH--NVQYLE
ELNN----R-----D--LSEVYEAINALQDTAWAINVEVLDVMRT----LYET-G-S---
----GVA---GLPQA-DKL---------------------------PLPLRPH----W-L
PEGKD----KMAVEDMTEEQLEEFKAWKADTHRIHKENAAIQGRRATFLRTLGVAEKFK-
DEEAFFYPHTLDWRGRAYPLPLY--LTPQGNDLQRGLLTFANAVPIN----------D-E
EDAGWLAIHGAGCWG--------Y--DK---VNLEDRIQWVYEHEK-E--ILASAENPY-
DN--RFWMD--AD---KGEKKWQFLAFCFEWAALRR-E------G--Y--GYLSSLPVQM
DGTCNGLQNFSAMLLDEVGGAAVNLIPA--D--EPQDIYQRVCDIVCEQLARDLNSAEMV
TLKGKT----DSG--------------------------------------------EEY
ERVVCSVADMAGGWLPK-M-------GRKVTKRPVMTLAYGARRFGFVS---QVDEDTIK
DWRSG-----------SPESYPFISQGDD--GKPTDYGYKAAQYMGGLIWDSVGEVVVKA
REAMDWLQAASQAASKE--------------------GLPINWTTPVGFLVQQAYRVPN-
TKRVDTTFNS-QRIR-LTYQH---------------------GV----------G----K
IDSRRQASGISPNWVHSLDASHLMKTIGRSKR----EG-ITSFSMIHDSYGTHAG---NA
WALARYLREEFVQMYSQVD-VLGRFKEELEAQI----G--E------------QLPDLPA
KGN-----LDLQQVLESPFFFA
>UniRef90_L7TQW5
---------------------------------LFERQLELEQEMRTSGIQRFRKSVEK-
--------ASDKGQ--MTGTLAVNRLVSEAHEKVVAAIAGFLAEAKS----------GAA
GRRHTAVAF--------------------ID--KL-DVD-T----------VANITARV-
ILDEVT-----R-K---SNLTKTSLAIGSMLENEFNSRKFEEEMPKA-HKKFLKK-----
--------AQKE--SLDRRK---WSHLL-----YP-------------------------
----------------------ARLLG-VELEEWS-------EKDRILVGLKLVDIFI--
---QSTGLIEREVVQSA---------RFGT---LELLTANEATMRWMETENSRLEHLFPI
YMPTIVPPKPW--TS--PFDGGYYT-A-FRR-LKL-------------VKTH--NQQYLE
ELAN----R-----D--LSEVYEAINALQDTAWAINTQVLDVVRT----LYET-G-A---
----GVA---GLPQA-DKL---------------------------RMPARPH----W-L
PEGKE----KMAVEDMTEEQVEEFKAWKAETHRTHVENAAISGRRASFLRTLGVAEKFK-
DEEAFFYPHTLDWRGRAYPLPLY--LTPQGNDLQRGLLTFSNAVPIH----------D-Q
EAAEWLAIHGAGCWG--------Y--DK---VDMEERVQWVLRNEE-Q--IIASAENPY-
DN--RFWMD--AD---KGEKKWQFLAFCFEWAGLKR-E------G--Y--GYMSCLPIQM
DGTCNGLQNFSAMLLDEVGGAAVNLIPA--D--EPQDIYQKVCDIVCEQLARDLNSSDMV
MIKGKT----DSG--------------------------------------------EEY
EKVVCTVAEMASGWLPK-M-------GRKVTKRPVMTLAYGARRFGFVS---QVDEDTIK
EWRTK-----------EPEGYPFVSQGDD--GKAIDFGYKAAQYMGGLIWDSVGEVVVKA
REAMDWLQAASQVASKE--------------------GLPINWSTPVGFLVQQAYRVPN-
MKRVDTTFNS-QRLQ-IRYQH---------------------GV----------G----K
IDSRRQASGISPNWVHSLDASHLMKTIGRSKR----EG-INSFSMIHDSYGTHAG---NA
WALARYLREEFVQMYSQVD-VLTRFKEELEAQT----G--E------------KLPDLPA
RGN-----LDLQQVLDSPFFFA
>UniRef90_A0A0K6HJC9
------------------------------------KQIMLEEEMVLAGRDNFYKMIEQ-
--------AKQRGE--EASTGYGQRLLKGLIEPMTKAIEDFVEEAAS----------GKA
GRRHKAVRY--------------------II--LL-EPE-V----------VAFLTLKH-
ALDAIT-----K-R---HVLQRAAIRIADAMADELRLRKFKRTNPDN-FRATMSK-----
--------VEKA--TSQRYK---RNVAR-----LM-------------------------
----------------------AGR-S-GVTEDWP-------KADRVHVGQKLIEMLS--
---AVTGLVKIETVAQG---------LHDT---QVYVQATDATLDWINNANEQMDVLAPS
FLPTIIPPKEW--SS--PFDGGYHS-QMPRP-LTL-------------IKSR--NRNYLE
ELAN----R-----D--LSQVYSSVNAMQNTAWRINKPVLEVLRE----AWEI-G-L---
----PIA---KLPSR-EAL---------------------------QLPAKPD----N-I
AE-----------------DEEARREWKKAAARVHTANGKLKSKRIQLRKIIQIADRFA-
EFDAFYFPHQLDFRGRAYAIPLF--LNPQGSDHAKALLTFAHGKPIG----------D-D
TGPGWLAIHGANTYG--------Y--DK---VSLEDRITWVEERSS-L--IESVAADPW-
GEGFEFWTK--AD------KPWQFLAFCFEWAGYIR-E------G--A--AFVSSLPIAL
DGSCNGLQHYSAALRDPVGGLAVNLVPS--E--KPNDIYAAVADVTLRLVRGFVCPNGST
SGTVHGLAKLRKT--------------------------------------------WA-
-EHGIDEVDMANRWLAFGV-------DRKVTKRAVMTLPYGSTQYSCREFLEEAVREKLE
T----------------GAKNPFATDQS-------DGIFKATLWLQPLVWQAIGEVVKAA
RVGMDWLKECARLAAAE--------------------GLPVTWQTPDGLLVQQSYLDTK-
AKRIETFLDG-RVMK-LTIR---------------------EDL----------D----S
IDRRRQQQGIAPNWVHSMDATALRMFVNLAAA----NG-VTSFALVHDSYGTVAA---DV
DIVSVCLRKAFVQLYTEHD-PLAEFRVDIAGML----S--D----EALP----ELPELPP
KGT-----LDVSLVERSDFFFA
>UniRef90_A0A0X8J309
---------------------------------LMEEQIELEHRMASLGVEKYRAQYME-
--------NLQSGN--ASDSRSVKTALDAAIEPVAKAIDDFREETKV----------KGA
GRRHSAVKA--------------------LD--GL-DAI-S----------VAYIALKI-
VLDSIV-----R-D---HELTVLANRVGGFIETEQRLHTYEKKNPQG-VKNAQRL-----
--------LESRTGHADHRR---RVLN------AI-------------------------
----------------------ANQGD-DGWTAWT-------TRERVMVGAKLIELIC--
---TSTGLIEVLTVRHG----------RKL---RHIVSLTDRFKTWLDTLNLQSEIMFPE
YLPCIVPPKDW--DR--LVGCGYHTDAFAYP-LRL-------------VKTR--SKKHMK
LLKE----A-----D--LSSVYKAVNAIQRTPWAVNTRVLEVAEH----FMQL-G-S---
----GVA---GLPSD--VL---------------------------PLPTKPV----D-I
DT-----------------NEEARKSWRRLAAITYETNTSLKSRRVQAHKTLGIAKEFA-
RYDAIYFPYQLDFRGRIYAVASG--LNPQGTDLSKALLQFSSGDPIT----------R-P
DQLRWFLIHGANTFG--------V--DK---VSFDERVAWTAANRE-R--ILSCAKAPL-
DD--LWWTE--AD------SPFCFLAWAFEYAEMGWPL------QRET--PFVSRIPIAM
DGSCNGLQHYSAMLFDPVAGAAVNLVPS--D--KPQDIYGVVAEKVMENLRRLSLTTLP-
---------------------------------AH------------------------P
SDEERQHQRWAGLWFDFGI-------DRKITKRPVMVLPYGGTLNSCQKYVGDAVLER--
-----------------G-KLPFN----------DDEVSQASNWLAGQVWSAIGETVVSA
RLAMGWLRQVAGAVVKE--------------------GRPLQWTTPSGFPVFQFYPEMK-
ETQLESVLFG-KRFR-PAIME--------------------EKP----------D----Q
IDARRQVNGVAPNFVHSLDASALVLTVCAAVD----AG-ITKFAMIHDSYGTTAH---HT
PRFAAILREEFVTMYESYD-ALEQFAQSVIPEG----I--H-------E----GIPTPPT
VGG-----LDLAEVRESPYFFA
>UniRef90_X5Y418
-------------------------------------QADLEARMASLGVDRFRRNALE-
--------ARDEGQ--ATRSRSMQQVLDVVIDPTAAAILKFREDAGS----------GKA
GRRHSAVRF--------------------FS--GM-DAS-A----------LAFITAKL-
VLDSYA-----Q-E---QNLTRIAVRIGSTVELEKRLSKFMEENKGY-MRTVQTD-----
--------LDKRSDHFEHKR---RVYM------HL-------------------------
----------------------LREKG-DEWDGWS-------DRDRLLVGLKLIELLA--
---ASTGLFAVETTTTA----------RRR---STALVPTRRFLDWVATLDMQFEIMSPE
FLPCVVPPKDW--TG--LTGGGYHTTAFAYP-LAL-------------VKTR--AKAHKK
ALQG----A-----D--LSRVMASVNSIQRTAWAIEPRTLAVLNE----LLAA-G-N---
----EIA---GLPPL-NED---------------------------PLPTKPL----D-I
DT-----------------NEEARKVWKREAVQVYARNRSMFSKKMLALKTQAIAKEFA-
QYPAIYFPHQLDFRGRVYSVPQV--LNPQGSDVAKGLLVFAKGEPIH----------T-N
EARDWFLVHGANSYG--------V--DK---VDFDERIAWTKENLQ-N--ILQAAKDPL-
DY--LWWTE--AD------SPFVFLTWCFEFAQFY---------ADPV--NFKSRVPIAM
DGSCNGLQHYSAMLRDPVGGKAVNLVPS--D--KPQDIYAEVAKVVNDGLYHSAMMEHHP
QWD-----------------------------WVS------------------------M
TDEDRKEINLANTWGAFGI-------DRSITKRPVMVLPYGGTLSSCQKYVLEATSKKLA
A----------------GVRDPF-----------GDTLFASCNWLGSRVWSAIGEVVVAA
RLAMGWLQDVTRRISAE---------------------GPIQWTTPSGFVVVQAYPELK-
SHQIRTTLLG-NTFK-PQITD--------------------EVP----------D----T
IDRRRQANGIAPNFVHALDASALTLTVNLAAE----RG-LTKFAMIHDSYGTTAA---KT
PALAKALRESFVNMYSGEN-VLEVFAREVVPEH----L--K-------Q----DTPAVPM
VGG-----LDLSETLNSRYFFA
>UniRef90_A0A2E2Y017
----------------------------------TKRQVLLEKEMREEGISRFHKDNLK-
--------KAQTGQ--ESTSSYGQYLLKHTMSTLENCVKQFIDDSIQ----------GKP
GKASTSALL--------------------LQ--NL-EAP-I----------ISVITLRV-
ALNQIT-----S----KRDYSSSAVVLGMAIEDEVRIRSFEENNPKL-YKVVKKD-----
--------LDKRSSG-YTYK---RRKLYESAQR---------------------------
-------------------------DG-LEWQGWT-------QRERLLIGNALLDLTI--
---RNTGLLELKSMM---KNG-----RR-----RQILLASETTLTIIKDLSAFQEILRPE
FYPCLVPPKDW--TT--PTDGGYYT-HHIRR-LPL-------------IKTE--NKNYLA
ELRH----F-----E--MPMVYGAVNSMQQTGFKVNTFILDVLKR----IWDT-G-M---
----ELP---SLPPS-ENL---------------------------PLPPKPH----D-I
AT-----------------NKVAKTNWKRQAVIVHTENNRMASKRLLLRKTIQVADKFK-
DEEAIYMVYQLDFRGRIYAVPNY--LNPQGTDFAKALLTFSKGKKID----------E--
QGACHLAIHGANQFG--------Y--DK---HSLQERIDWVEDNVD-K--ILSCAKDPLS
DL--WWAKE--AD------KPFEFLAFCKEWEGYVN-N--------PN--DFYSSLPVSA
DGSCNGLQHFAAMLRSETTGKEVNLVPM--D--TPQDIYQRVADAVTEALKL--------
-S----------D--------------------------------------D-----KFA
KMWL-----------EYGV-------TRKCCKRPCMVLPYGGRQYSFTDFVVEYVVEQTD
K--G--------------VKNIFG-----------EDLFSASTFLSKYIWKAISDVVHAA
TDAMAWLQKSARVASSE--------------------GLPIRWDTPCNLPVLQAYQEVK-
SNQIETKLLG-RVFK-PRVYS---------------------QT----------G----K
LDKMRQANGISPNFVHSIDASHLMITLHVARQ----LG-IDSFAMVHDSYGTHAA---DA
EEMWSALRTAFVEMYSQMD-VLEEFRNYLLEVL----P--E----NRHK----EIEPVPP
KGN-----LKLEDVLQSSFFFA
>UniRef90_UPI0006462269
---------------------------------LFQAQLDLEEEMRSLGISRFRDQLEE-
--------ARTEKQ--ETRIQTIRRLLGHHHQAMVAGIEAFMAEAKS----------GKA
GRKHSALKY--------------------CE--MVGDVD-L----------MAHMTLRV-
VLDGIT-----S-R---ETLTHVALNIASLLEDEVHFTQFEEQAPDA-FKARKK------
--------AVEKGGSDARRR---RNAML-----IP-------------------------
----------------------ARKQG-VELAEWG-------AREKLLFGQKLVEIMR--
---TTTDLVDIERTFVS---------TTSS---PIYVVATEATAEWIKAANSSAEWLSPT
YLPTIIPPKPW--TT--PFDGGYWS-GRVRR-LLL-------------VKTR--NRQYLE
ELRN----R-----E--MPTVYSALNALQETPWSVNKRVLEVMEH----LWST-Q-S---
----DLD---FIPRD-DKE---------------------------DAPTRPL----W-L
TP-------ELTKETMTPDQLAQFRDWKKDAADVHARNIKQASRHRTFSRMLSVARKFK-
DHEEIYFPHNLDWRGRVYPCSLY--LTPQGNDAQRGLLQFANSVPLT----------D-E
DGVLWLAVHGAGLWG--------V--DK---VSLEARRAWVEENEE-E--ILAAARDPF-
EG--RFWME--AE------KPWEALAFCFDWLGWKT-E------G--Y--AFQSQLPVQM
DGTCNGLQNFSAILRDEVGGAAVNLVPA--D--KPNDIYSTVAEVVARMVEADLDNTTRI
LITRVVRNELGKE--------------------------------------------TKE
KVEGPMVCELARGWHGH-I-------NRKVTKRPVMTLAYGARLYGFKE---MVMVDTVS
KWKAK-------------GDFPFE-----------GSGWQAADYMGKLIWDAVGEVVKAA
TGCMDWLQAAARVAASE--------------------GMPVLWTTPAGFLVQQAYHLPS-
EVRIKTHFEN-IRVR-ISLPG---------------------ET----------Q----K
IDTRKQASGISPNWVHSLDASHMQRTIERCHA----MG-LRSFCMIHDSYGTHAG---NA
QVMANALREEFVRMYSEQD-VLAKFREDLLEQM----P--V------GT----ELTELPP
KGS-----LDLSQVLESPFFFA
>UniRef90_UPI0002E51E07
-------------------------------------QVELERGMQEAGRLRYQRSVDA-
--------AILRGV--EAQTPYGQRLLSLHTEAFATAIDAFMEEA-K----------GKR
GRRHSAIEF--------------------LQ--QI-DSR-T----------AAWMALRE-
IVSRMS-----N-P--RLKLTSLGLYIGRSILTEIEMRKLRKDNKAL-YTGILRS-----
--------TERK--TQQFRK---EATAR-----FL-------------------------
----------------------QEKEQ-MEVQSKN-------RDHCELIGVKLIEIAV--
---EKLGIVTLELEHKHSARGR--KVVHER---SYIVRPTMELVNWVKEGHSIFSELDPI
YEPMVVPPVAW--SH--PLVGGYLT-NEVKP-LTL-------------VKTR--SKRYFR
RLEK----M-----H--MPLVYEAVNRIQSTPWRINHRVLDVIEQ----ILQT-N-S---
----ELG---GMPRN-ELY---------------------------DLPEKPA----D-I
DT-----------------NEEAREAYRKEAFAVHQANVKLVSRCAKVQGIMRTARKYK-
DFEAIYFPYQLDFRGRVYPVTS---LSPQGEDFVKALIEFAEGEELG----------T-D
QAADWLAIHIANLFG--------V--DK---VPFVDRVLWTYEHSD-M--LLAIAENPF-
DN--REWCD--AD------KPFQALAAAFEWQGYRK-H------G--L--AHVSRIPVAL
DGSCSGLQNFGMALRCEVTGKSVNLLPS--D--KPADIYQDVIDKVQAKLIELAGDNYAQ
MTPEAVINRAREACRAIYPQYKTEL---PFDVWLTQAVDRQY---DEEGKVVKRDAETQA
VYETYWGIIAAHAWLRYGIDPATGKMSRKIAKRAVMTFPYGSKEFGFRD---QLKEDIVK
PDLEK-----------NGEASPFH-----------GCDWQAMGLMAKLLWEAVNETVVKA
AEAMDWLQKAAALVAKE--------------------GQKVSWRTPLGFLVEQGYMKTD-
ERLIETTFAGVGRIR-LTVHK---------------------DT----------D----T
PDSRKQASGIAPNYVHSLDSSHLMLTVARAP------D-TKNWALIHDSFGTLPS---RT
QNLFMYVRVAFMELYTQHD-VLEEFRGQILEQL----D--S----DKIK----ELPSLPT
KGN-----LDLTSVLRSGYCFA
>UniRef90_A8IFE5
-------------------------------------QIALEEQMLMVGRETFYRDIEK-
--------AKERGE--EAGTPYGMRLLKNLVLPVSDALEAFIEKARS----------GGA
GRRHTALKY--------------------VE--MV-EPE-V----------AAYLALKT-
VLDSIT-----R-R---ETLQRCAIRVASALQDEVRMRAFRERHPER-FKVTMSK-----
--------IERA--TSRRYK---TTVAR-----LM-------------------------
----------------------AGR-V-GIDEDWP-------TSDKLHVGIKLIEVLR--
---EATGMVDIQRDTMG---------INDT---QVFVVATEATLQWIADANQRMEFLSPA
FLPTIIPPKRW--TT--PFDGGYHS-GLVQR-LPF-------------VKTR--NRNYLE
ELAG----R-----D--LSAVYAAVNAMQETPWQVNRDVLRVLKE----AWDR-D-L---
--KSPKL---KLPPR-DPL---------------------------DLPPKPA----D-I
AT-----------------NEVSRKEWKKAASLIHAANAKLKSKRVQIRKIIELAGQFS-
EYAEIYFPYQLDFRGRVYAVPMF--LNPQGPDHAKALLTFARGKPIG----------D-G
VAAGWLAIHGANVYG--------Y--DK---ASLEDRISWVEERNA-L--IASVAADPW-
GEGFEFWTE--AD------KPWQFLAFCFEWAGFLR-E------G--F--DYVSTLPVAL
DGSCNGLQHYSAALRDPVGGAAVNLVPS--G--KPQDIYARVAEVALGLVTAFVCPNGST
TGTIPNLSRLRKT--------------------------------------------WA-
-EHGIDELDMANRWLAFGI-------DRKVTKRAVMTLPYGSTQYSCREFIEEAVREKVE
E----------------GKPNPFAVGDS-------DGIFKATLWLQPLVWQAIGEVVKAA
RVGMDWLKECARLAAAE--------------------GLPVIWQTPDGFLVQQSYRNSS-
ARRIDTHLDG-RV-R-LIIR---------------------EEL----------D----T
IDKRRQQQGVAPNWVHSMDATAMRMFINLALT----NG-MQHFALVHDSYGTVAA---DV
ELMGACLRKAFVQLYTDCD-PLAEFRVDIAGML----S--D----DALG----DLPEVPA
KGT-----LDVSLVEESDFFFA
>UniRef90_A0A1T5BSF2
---------------------------------LRARQIALEEESLTLGIDRYKKERER-
------------TD--EADTGPGKRLVRDAINLVATGIEQFVAEARN----------GKP
GKKHTAVRW--------------------AE--DF-PAT-E----------LAYLTCRT-
CMNAVS-----T-G--ETRVQTAAEAIATAVEDSINYSRFQQEAPGL-HKHLQDV-----
--------LKKATSK-RH-S---RNVMEAAIRRTE-------------------------
----------------------------VEQFAFP-------GNDGMHFGMKMIELFI--
---ETTGLAELFNDS---SHG-----KTRE---RVLLRGTPAVLEWLDKAHDAAAHFSPV
RMPMLVAPRHW--TA--SKGGGYLT-DAGGL-VPL-------------VRTR--NKAYLR
ELDN----A-----D--MPKVYEAINAIQATPWRVNSAVLAVMRD----AWEA-G-G---
----GIG---DLPHR-ELQ---------------------------AVPPLP--------
SE-------DME--VYKVDHPEEFKAWKRSRAEVYEKNARSASKRVAAAQKIALAARFA-
PEEAIYFPHTLDFRGRVYPVPGT--LNPQGDDQAKALLHFAKGKPLG----------S--
SGARWLAIHVANLFG--------V--DK---VPFEERIAWVHSNEE-R--ILDSALDPLD
GQ--RFWTE--AD------SPYCALAACFEWAGYKM-S--------GE--DFVSHLPIAL
DGSCNGLQNFSAMLRDTVGGEATNLIPQ--V--RPADIYTKVMHVAQARIKA------EA
EA----------G--------------------------------------N-----PFA
ISWDGT------------L-------SRDLVKQPVMTLPYGVTKSGMRNQIVEKCKKLGL
-----------------------------------DDSRDRASYLGDILWESIGQVVIAA
REAMDWLKDAAKVAAKG--------------------DMPVSWTTPAGFPVLQEYRVST-
GIDIKTYVSG-RVVN-ISRSI---------------------DG----------T----K
LDGRRQALGISPNFVHSCDAAHLKLTVCTALD----ND-ITDFAMIHDSYGTHAA---DT
DILAASLRAAFVEQYSR-E-VLTDFRDELAAQL----T--P----ELAE----KLPELPL
CGD-----LDLSLVEQSAYFFA
>UniRef90_A0A1W9GIB5
-------------------------------------QAELEREMQGLGARRFWDEVSK-
--------AREDKR--ESATVYGQQLAQATVIPLATAIEAFLEKDK------------KS
RNKTVAGRF--------------------LS--SI-DPK-V----------IAYITVKV-
VLDCIT-----L-R---RTLQKTAVAIASGIEDEARFTLFEGTNKAL-WGKLTRD-----
--------LDSRVKN-EAHK---RRVLIHSMNKAA-------------------------
----------------------QKQGE-LEWREWS-------QTNKYHIGVKCLDLLI--
---AATEMVQIVTLEQG---------KRTS---STVVEATEKTLRWIEQKNNRCELLSPV
FLPTIIPPKPW--CN--PYQGGYHT-KAIRP-MRL-------------VKTR--NQNYLE
ELFHRV--D-----E--MPVVYQSVNAIQATPWKINEAVLVVMQQ----IWDE-G-L---
----NVG---SVPSR-EDI---------------------------PLPPKPH----D-I
AE-----------------NKGARTAWKREASKVHTANIKLRSKRLQMAKILYMAEKFK-
DESALYFPHQLDFRGRLYAVPSF--LNPQGCDMAKALLTFAHGKRLG----------T-S
AGLRWLKIHAANCFG--------E--DK---CSLDDRVKWADDHTA-R--IVSVSKDPL-
SD--QWWTE--AD------KPWQFLAACFELHSVIL--------N--P--EYVSHLPVSV
DGTCNGLQNFSAMLRDAVGGAAVNLVPA--S--KPEDIYQRVAEVAKRRVEADAKGE---
------------------------------------------------------------
----GETAAMASAWLAFGF-------DRKAAKRPVMTLPYGATLYSARQYVKDYIDERLE
----------------GGAVAPWG-----------EDHFDAAIYLSRHIWESIGEVVIAA
RATMDWLQRVASIAASE--------------------GLPVNWKTPVGFQVLQSYYDMK-
GREVETKLGGKIRVR-VVHLL-------------------QEET----------D----Q
IDRRRQASGISPNFVHSMDAAALMLSVRRAMN----CG-ITNFGMVHDSYGTLAA---DM
EQMAVCLREAFVELYQ-TD-VLAEFRSNIMAGL----L--E----ANQQ----KIPPLPP
KGD-----LDLEQVKSSVYFFA
>UniRef90_A0A1B9UVK7
---------------------------------LFERQLELEQEMRTSGIQRFRKSVEK-
--------ASEKGV--MTSVMSVNRLVIEAHEKVVEAINAFIAEAQS----------GKA
GRRHAAVAY--------------------IS--KF-DVD-T----------VANITARV-
ILDELT-----R-K---SNLTKTCLAIGSMLENEFNSRKFEEEMPRA-HKKFLKK-----
--------ANQE--TLEKRR---WSHLL-----FP-------------------------
----------------------ARLLG-VELEDWP-------EKDRLLVGLKLVDLFI--
---SATGLVEKKDILSS---------RFGT---LQILDGNERTMQWIEEENRRLEHLFPI
FMPTIVPPKPW--TS--PFDGGYYT-A-FRR-LRL-------------VKTH--NHQYLE
ELAN----R-----D--LTEVYGAINALQETAWAINTPVLDVMRT----LYES-G-A---
----GVA---ELPTN-DKL---------------------------TLPQRPY----W-L
PDGKE----RMSVEDMTEEQLEEFKEWKARTHETHRKNAEMSGKRAAFLRTLGVAEKFK-
DEEAFYYPHTLDWRGRAYPLPLY--LTPQGSDIQRGLLTFANVVPIL----------N-E
EAADWLAIHGAGMFG--------Y--DK---VSLEDRVQWVRDHEA-E--ILACAENPY-
DF--RFWTT--AD------KQWQFLAFCFEWAAFKR-E------G--Y--GFESSLPVQM
DGTCNGLQNFSAMLLDEIGGAAVNLIPA--E--KPQDIYQRVADLVAELVERDVTSD---
------------------------------------------------------------
---MAEVALIAQGWAGK-V-------NRKVTKRPVMTLAYGARRFGFVS---QVEEDTIK
PWRTE-----------NPVEYPFITTNEE--GKPYDFGYKAAQYMGGLIWDSVGEVVVKA
RQAMDWLQEASKVASSE--------------------GLPINWTTPVGFLVQQAYRVPT-
VKKVDTTFNS-QRIV-LRYQH---------------------GV----------G----K
IDSRRQASGISPNWVHSLDAAHLMKTIMRCHF----EG-IRSFSMIHDSYGTHAG---NA
ASMARYLREEFVLMYSQVD-VLGRFKEELEAQT----G--E------------TLPDLPP
KGN-----LDLNQVLDSPFFFA
>UniRef90_A0A1A9T4G1
---------------------------------LHERQLELEANAVGLGIDRYRKGLEA-
------------QG--EAQKTPGMKLIREAIVPLADAIKAFAEEANS----------GRP
GRDIGRAKF--------------------LT--QF-PPQ-T----------VAYLTAKV-
CINAVS-----A-KGQEKPVQGAAMTIATMLEDTLNFDLIKEKEPKV-YSRLLNK-----
--------IKNGSGN-GH-Y---QHVIM----RNA-------------------------
----------------------QNKAK-IDTIKWG-------RSEKLALGLHLIRLLE--
---QVTGYIVLTRA----TEG-----RNDT---PIYILPTPHIQEWLEKSHAKCELLNPV
NMPMVVPPREW--QQ--PYNGGYMT-RAL-S-YPL-------------VRAR--NRNFIE
ELKN----W-----D--MPKVYKAINALQNTGWRINKAVHSVMTE----VWAS-G-G---
----MLG---GLPPR-DDL---------------------------PLPAQS--------
YT-------DP------EANPEAHREWKRKAAEVYNANQQLRGKRRVMGHKLRIADEFS-
QYDVMYFPHVMDWRGRVYPVAAY--LNPQSDDSGKALLQFSEGKALG----------D--
NGAFWLAVHGANCAG--------V--DK---VSFEDRVQWVEEHHT-E--IIDSALSPLD
GQ--RFWAE--QD------SPYQFLAFCFEWLGYSL-Q--------GS--NYVSHISVSW
DGSCNGLQNFSAMLKDEVGGKATNLIPS--D--TPSDIYAEVARAATLIVEG------FA
LN----------K--------------------------------------V-----EEA
VHWRGK------------I-------TRGIAKRPTMTLPYGAGRYGFSDQIIAELDKLNE
G--K--------------SEPYLQ-----------GDDFRNATFLAGVMEDAIGNVVVKA
KEAMDWLKEVAKIAAKG--------------------GLPIHWTTPSGFLVAQDYRKQI-
GNRVDTVICG-VRTK-LMLQV---------------------ES----------D----E
LDSRKQAQGIAPNFVHSLDASHLVLTIDRCVD----DG-ITSLAMIHDSYGTHAA---DA
ERLSVNLREAFIDQYSG-D-VLAGFIENLRTQL----P--P----ELMD----ELPKPPT
SGT-----LDLEGVRDSKYFFA
>UniRef90_M5CVP8
-------------------------------------QLELEKESTSLGIARYEKIREQ-
------------RQ--EAETGPGRKLVMESIDATAAAIMAFVAEADT----------GKP
GKRHAALKF--------------------IR--HL-NPH-A----------LAYLTSFT-
CVNALV-----A-D--HRKAVSVAITLGHEVANEINFSLLREKHPGL-YRVVQEQ-----
--------LKKSTSA-RH-S---TAVMRHVIADAEF------------------------
-----------APEDD-------------KRLYLS-------DKDALLVGMKLIELFV--
---EATGLVELVTVA---ERG-----KR-H----LLIAGNQKVLDWLTKAHDSAALYQPV
LLPMVVPPRPW--TT--PRDGGYLT-DIGGR-ADL-------------VRTR--NRAYKR
ELAL----V-----D--MPNVYQALNAIQATAWKVNVPVLEVMRE----LWNA-G-G---
----GVA---GLPER-ELM---------------------------DLPSRPA----L-L
ET-------DPD--YFKEHHADEFKEWKRDRAKVYEANARSVSTRLAAAQKIALAEKFA-
EYPAIYFPHNLDFRGRCYPLPPT--LTPQGDDAAKGLLTFAQGVPLG----------E--
DGAYWLAIHVANCFG--------V--DK---VSFEERVAWVREHEE-Q--ILDSALDPLD
GQ--RFWMD--AD------SPFCALAACFEWLGYSL-N--------GR--DHVSHLPIAL
DGSCNGLQNFSAMLRDSVGGAATNLIPQ--P--KPADIYSRVKDVAQEKLRA------RA
EG----------G--------------------------------------D-----PLA
IKLDGQ------------L-------TRDIVKQPVMTLPYGVTKSGMRAQVLSKFKKLGM
-----------------------------------EDDWETAEYLATLLWECIGEVVIAA
RAAMDWLRDASKVASSA--------------------DLPVSWTTPAGFPVLQEYREEE-
GVRIRPHVGG-REVN-LVVNI---------------------GG----------T----K
LDRRRQTLGISPNFVHSCDASHMMLTTCLAAE----NG-IESFAMIHDSYGTHAG---KA
AILAAALRQAFVDQYSG-D-VLADFRQQLVEQL----P--P----EAAE----KLPPLPP
HGD-----LDLSLVLESRYFFA
>UniRef90_UPI0003CF5DAE
-------------------------------------QADLEARMASLGVDRFRRNALE-
--------ARDEGQ--ATRSRSIQQVLDVVIDPTAAAILKFREDAGS----------GKA
GRRHSAVRF--------------------FL--GI-DAE-V----------LAFIATKL-
ILDGYA-----Q-E---QSLTRLAVRIGSTVELEKRLAKFMADNKGY-MKTVKAD-----
--------LDSRSDHFEHKR---RVYM------HL-------------------------
----------------------LREKG-DDWDSWS-------DRDRLLTGLKLVEMVA--
---SSTGLFETNMRKQG----------KKT---ITVLEPTQRFRDWVATLDMQFEIMSPE
YLPCVVPPKDW--DG--LTGGGYHTTAFPYP-LQL-------------VKTR--AKAHKK
ALQS----A-----D--LSRVMSSVNSIQRTAWAIETRTLDVVRA----LLGT-G-N---
----EVA---GLPPM-LDD---------------------------PVPTKPV----D-I
DT-----------------NETARNLWKRAAVQVHNRNRSMFSRRMLALKTVKIADEYA-
AYPSIYFPHQLDFRGRVYSVPQV--LNPQGSDVAKGLLVFAKGEPIH----------T-N
EARDWFLVHGANSYG--------V--DK---VDFDERIAWTKENLQ-N--ILQAAKDPL-
DY--LWWTE--AD------SPFVFLTWCFEFAQFY---------ADPV--NFKSRVPIAM
DGSCNGLQHYSAMLRDPVGGKAVNLVPS--D--KPQDIYAEVAKVVNDGLYHSAMMEHHP
QWD-----------------------------WVS------------------------M
TDEDRKEINLANTWGAFGI-------DRSITKRPVMVLPYGGTLSSCQKYVLEATSKKLA
A----------------GVRDPF-----------GDTLFASCNWLGSRVWSAIGEVVVAA
RLAMGWLQDVTRKISAE---------------------GPIQWTTPSGFVVVQAYPELK-
SQRIDTTLMG-SRFY-PQINE--------------------EVP----------N----T
IDRRRQANGIAPNFVHALDASALTLTVNLAAQ----RG-LDKFAMIHDSYGTTAA---KT
PALAKALRESFVNMYSGEN-VLEVFAREVVPEH----L--K-------E----SVPAVPM
VGG-----LDLSETLNSRYFFA
>UniRef90_UPI000BB03EA1
-------------------------------DHLLQRQIELEIEMSGLGRERYLSRVRK-
--------NVDKER--GYETDTGRSILESSVGPVAQGIAQFVEEAYS----------GRA
RPRATAAKL--------------------IK--DM-DHS-V----------VSYLACRA-
ILGRMM-----K-P-RAPVLMTLAVAVARAVELEARFAEFRKQDKDR-FDYELRK-----
--------LSDDGAT-EQHK---AVVLTYAMGKHN-------------------------
----------------------------IPWDRWS-------RVEMIHLGIRLVELFC--
---EHTGLAVIQQAVEGGDKN-----APRD---QYLVHLTERAMAWIDQSTRKGEHLFPD
FMPMLVPPKDW--TA--LSGGGYYS-DLDRP-LPL-------------VRRA--SKKQFE
LLKR----KLAEAQH--KSVLLKGLNAIQRTPWQINGAVLDVMAV----LAKS-N-E---
----GIA---GLVPG--DS---------------------------PKPPRPE----G-V
PE-------DADLKTLPPHLQTAFREWKWAARDVYSLNLQLRQDRLHQETMIGLAERFQ-
PEGAIYFPHNLDFRGRAYPVPLV--LHPQGSDPVKGLLRFAEGKPLG----------K--
DGARWLAIHGANTFG--------V--DK---VSFDEREEWVEDHWT-E--IAHCAADPL-
GN--LWWTE--AD------KPWCFLAFCFEWWDYQT---------SPE--TFVSHLPIAL
DGSCNGLQHFSAMLLDSVGGRAVNLIPA--K--KPQDIYQVVADRVMEQLRSIVSTVGTV
AE----------------------------------------------------------
------QGRWAHEWLTMGI-------DRKITKRPVMVLPYGGTPRSCLKYVDEAVKAKIA
A--G--------------YKHNLG-----------DELKKAIGFLSSIIWESIGDVVIAA
REAMGWLQKTARVIAKE--------------------NLPMHWTTPSGFVAYQGYLSLK-
SRRIETRISG-SLVK-LRLFD---------------------ET----------D----L
IDVSKQATSISPNYVHSMDASAMILTVALLAL----AG-ITDFAMIHDSYGTHAC---NT
TLLASTLRKVFVEMYQC-D-PLTKLRDELALQ--------------SSE----EFEELPS
KGE-----LDLSLVLQSDFFFA
>UniRef90_UPI00068B9CCE
-----------------------------------QRQAELEIEMAGLGAERFRSRTEK-
--------DIQKGR--GAGTQPGTYLVSSVIRPLSEALSAFIAEVYN----------GRP
GRRNVAAKM--------------------VK--DM-DPS-A----------VAYLAARA-
ILNRLI-----K-G-TSVPLLTLARDVSRTLEAEARFEQFSTAAPGL-YTKINKQ-----
--------LIADGST-ENHK---IMVMTYAMGKFD-------------------------
----------------------------IPWDMWL-------PTDRMHLGIKMVELFC--
---ETSGLATMVQAFESSDKT-----APRD---QYRVELTAKTHDWIEGSIERGEDRWPQ
YMPTILPPKDW--TS--LTGGGYHT-NAARP-LEL-------------VRKC--HPHQRK
LLEG----A-----N--LGAVYGGLNAIQRTAWQVNARVLDVMQQ----IIKA-K-S---
----DIG---GLVSG-RDL---------------------------PLPDKPH----D-I
DT-------NPE----------ALKEWKWAARDVHVENIQLRRDRLQQAQLLDLAERFR-
DEAAIYFPHNLDFRGRAYPVPQT--LHPQGSDNVKALLRFREGKPLG----------D--
DGERWLAIHGANVFG--------V--DK---VSFDKRVAWVFENQW-Q--IKDCARAPL-
EN--LWWTE--AD------KPWCFLAFCFEWLALDE--------QGAD--EFRSHIPIAL
DGSCNGLQHFSAMLRDPIGGAAVNLLPA--D--NPQDIYQVVADRVMAELRRIVSTSGEY
TEP--EEEPEEGD--------------------------------------K-----KKK
GPTRAQIERWSYAWLHFGI-------DRKITKRPVMVLPYGGTPRSCVKYVEAEVLSRID
K--G--------------QEHNLG-----------DELKPAIGYLSGLVWSSIGEVVIAA
KDAMGWLQKTARVIGAD--------------------NKAISWTTPSGFTAYQSYMDMK-
SRQVGTRVAG-SILQ-MRVYE---------------------ET----------D----Q
INKSKQATSISPNFVHSLDASSMILTVDQLEF----DG-ITSFAMIHDSYATHAC---HT
SELAERLREVFIRMYET-D-PLTEFYRSYEDKY--------------------ELPELPP
QGS-----LNLWAIQSSEFFFA
>UniRef90_UPI000C7C9039
-----------------------------YHDPLLQRQIELEIEMSGLGRDRYLSKVRK-
--------YVNKER--GTETDQGRYILESCIEPVAKGIREFVEQAMS----------GRA
GPKHTAVRL--------------------VK--SM-DPD-V----------VSYLASRA-
ILGRMM-----K-P-RAPVLMTLAVQVARAVELEARFTEFRNQNAKK-FDFELKR-----
--------LSDDGAT-EQHK---ATVLTYAMNKND-------------------------
----------------------------IPWDRWS-------RADMIHLGIKLVELFC--
---EHTGLAIIQAAHEGGDKN-----APRD---QYLVHLSSRAQAWIDQSVRGGAVAAVE
YLPMISKPKPW--VG--LSGGGYWS-DLDRP-LPL-------------VRKA--RKGQLK
LLAK----A-----D--LSSVYAGLNAIQETPWQINGDVLDVMRT----LAKS-H-A---
----GIA---GLVSG--DK---------------------------PMPDRPA----G-V
PE-------GIALKTLSEPLQKAFREWKWAARDVYTENLQLRQDRLKQDQMLNLAERFR-
EEPAIYFPHNLDFRGRAYPIPEV--LHPQGSDPVKALLRFGDGKALG----------V--
EGSRWLAIHGANTFG--------V--DK---VSFDKRVEWVTENRL-R--IIRCAKYPL-
DE--RWWTE--AD------KPWCFLAFCFEWAALTQ-WVYHA--NTEN--TFVSHLPIAL
DGSCNGLQHFSAMLLDEVGGAAVNLVPA--R--LPQDIYKRVADRVLGKLKEIAQ---GE
DE----------------------------------------------------------
------RARWAYAWRHFGI-------DRKITKRPVMVLPYGGTPRSCLKYVDEAIRERVK
G--G--------------QAHNLG-----------DELKQAIGFLASLVWDSIGDVVVAA
RDAMGWLQGTARVMGKE--------------------NLPMHWTTPSGFVAWQEYVDMR-
ARLLKTKISG-SIAQ-LRVYE---------------------DT----------D----L
VNPSKQATSISPNYVHSMDASAMILTVATLWK----LG-LRSFAMIHDSYAVHAC---DT
PLLASTLRQVFVNMYRR-R-PLHSLRDQFTEQI-------------GGD----ILEPLPK
EGS-----LDLEQVLQSDFFFA
>UniRef90_UPI0009A1F060
-------------------------------------QIDLEIEMVGLGKDRYWAKTKK-
--------DIEKDR--GAGTQTGRYLVQQVIGPLAEGIKLFVDDAYS----------GRP
GPRAVAAKL--------------------IK--DM-DFE-V----------VAYLAVRA-
LISRLL-----F-K-PNVPMLGLARLIGNSVEAEARFASFEADAPAL-YNTIDRN-----
--------LTKTGAT-PSHK---ALVLKYAMGKND-------------------------
----------------------------LPWDSWT-------RTDCIHLGMKLIELCQ--
---EHSGIIEFAEQQ-VTFSG-----AYKS---QYLVNFTPKVDEWVKQSLVKGADFHPL
YLPTIIRPKPW--TS--LEGGGYYS-NAVKP-LRL-------------VRGM--RKAHRK
LLEE----A-----D--LSTVFAGVNAIQETPWQINTSVLDVMQQ----LAKT-N-S---
----SIA---GMVPE-DDL---------------------------KLPDKPH----D-I
ET-------NEE----------ALRTWKWAARDVHVANIRLRNDRLKQEQLLDLAERFR-
NETAVYFPHTLDFRGRAYPVPQA--LNPQGSDPVKALLRFTEGKPLG----------E--
QGARWLAIHGANCFG--------V--DK---VPFEDRVSWVREHVD-Q--IWRSAMAPL-
EN--LWWTE--AD------NPWCFLAFCFEWSSFLA---------LPD--HFVSHLPVAL
DGSCNGLQHFSAMLRDPVGGAAVNLIPS--D--RPQDIYKQVADVVLGKLKAFANG--ED
E-----------------------------------------------------------
-----EKARWAYAWRHFGI-------DRKVTKRPVMVLPYGGTARSCLKYVDEAIREKIA
G--G--------------KEHNLG-----------EELGQAIAWLSSLVWSSIGDVVVAA
REAMDWLQGAARVAAKE--------------------NKPLSWVTPSGFIVHQAIFNTK-
EHRVKTRIAG-ALTV-FVDWR---------------------ES----------L----K
INPNKQATSLSPNYVHSMDASAMMLTVAHMWK----AG-FRSFAMIHDSYAVHAC---DT
QMLSDVLRQEFVRMYRV-N-PLVAFKQRIAETL------------DDPD----KLKDLPA
SGT-----LQIEEVLKSAFFFA
>UniRef90_A0A099PAW9
-------------------------------------QAELEEEMTQAGVERYERNLTK-
--------AIGRGG--ESDTTYAQRLIDTKAEILAEEIKAWR-EQAE----------LKA
GRRHVALKY--------------------LK--DI-DAR-E----------AAFITLKS-
VLNSLS-----K----GRPTTSIAIEIGGMIEDQIRLKEVRAKDKYT-FKNIDKA-----
--------QRRKSEYSRKR-----NVSVFIQ-----------------------------
-----------------------DAHG-IEWDYWC-------QKTKLLVGSVLITCML--
---DAVGIVEEVKHGAKAKGI---KDGVKT---VSYLQATPDTLKWIKEANAYNAVMRPI
YEPMIIEPLDW--LSP--VSGGYLT-SLVRPL-------------RLVKTS---NRNYLE
ELAN----H-----D--MPLVYKALNAIQKTAWKVNKEQLELLNS----LAHT-D-S---
----ELG---GLP-----RA----TDY-------------------TLPEKPA----D-I
-----------------DDNEVSRLEWRIGAARVYEANLKLTAKRQRLFSILKTAERYA-
DFPSIYMPWTLDFRGRVYCVPA---LSPQGEDYVKSLLQFANGEALG----------T-E
EAADWLAVHIANLFG--------V--DK---VSFEDRIQWTKDNTE-MLV--AIAENP--
YDNR-QWSD--AD------KPFQAVVAAREWAG---------YMQNGL--KHVTRIPIAL
DGSCSGLQNFGMALRCEVTGKSVNLLPS--D--KPSDIYQEVMDKAEASLRKRLDDRFDE
LTDTTAKELAVAKVKAIYFEHNPEGKPDGLAKFLNECVDFK----PTEAK-EKPSDMVKE
GRKAFEWTMASYHWLKFGV-------SRKTAKRSVMTFPYGSKEFGFREQLMEDILSPAK
RDLLGDIQRGLVSEEKFAEMFPF-KG------D----GFMASGLMAKELWDAVRSTVLKA
GEAMEWLQVAAKMVAAE--------------------GLPVRWTTPLGFPVQQDYKETK-
HQRVETTLAGKRTVL-SIH----------------------RAE----------D----K
VNVRKSASSVAPNFVHSMDSSHLLLVTARFAERLREKGLDVSLALIHDSFGTLASRTGGK
DGLFTIIREAFVELYSEHD-VMENFRDEMLEQL----S--L----EARE----ELPPTPE
KGN-----LDLEIVLQSRYCFA
>UniRef90_A0A076YJ28
-------------------------------DHLLQRQIELEIEMSGLGRDRYLSRVRK-
--------NIDKER--GYETDTGRCILEGSVPLVAEGISRFIEDAYS----------GRP
GPRAVAARL--------------------IK--DM-DFH-A----------VAYLACRA-
ILARMM-----K-P-RAPVLLTLAVSVARSVELEARFTEFHRQNKDK-FLFELKR-----
--------LSDDGAT-EQHK---ATVLTYAMGKSG-------------------------
----------------------------IRWDRWS-------RTDMIQLGIRMVELFC--
---EQTGLATIEQANEGGSTD-----NHPF---QYLVHLTDRANAWIEQSVRGGEHLFPD
FLPTLIPPKEW--TG--LSGGGYYT-DLDRP-LPL-------------VRRA--RPDQLR
LLQK----A-----D--LTKVLRGLNAIQQTPWQINGAILDVMME----LAKS-D-A---
----GIA---GLVPG--DK---------------------------PLPERPP----N-I
DT-------DAD----------VLREWKWAARDVYAENLQLRQDRLKQQQMFDLAERFR-
PEPAIYFPHNLDFRGRAYPVPDV--LNPQGSDPVKALLRFAEGKPLG----------A--
DGARWLMIHGANTFG--------I--DK---VSFTERVEWVQENWR-Q--IVRSARDPI-
GN--LWWTE--AD------KPWCFLAFCFEYRDWVD-----G--GYGS--DFVSHLPIAL
DGSCNGLQHFSAMLLDSVGGAAVNLIPA--K--KPQDIYQVVADRVMAQLRLIVSHNGVD
PE----------------------------------------------------------
------RERWAYEWLAMGI-------DRKVTKRPVMVLPYGGTPRSCLKYVDEAVKAKLA
A--G--------------YKHNLG-----------DELKKAIGFLASLVWDSIGDVVIAA
RDAMGWLQKTARVVGKD--------------------NRPMFWTTPSGFVAYQSYLDFR-
SRQIKTRISG-SLVK-PRIYE---------------------ET----------D----K
VNTAKQATSISPNFVHSMDASAMFLTVEELAS----QG-LTSFAMIHDSYGTHAC---NT
SKLAATLRAVFVRMYQA-D-PLAQFRDEIINSN-------P----SCAE----EIDALPS
KGD-----LDLRQVLNSDFFFA
>UniRef90_G1UXD8
---------------------------------LINRQLALEEEMLTQGRARWLHTIQA-
--------AKERRN--EAATSYGHMLLKRGVEPLAAAIRAFQEQAAT----------GRA
GRRHASVGL--------------------LA--GI-EPE-V----------AAFISLRK-
ALDRMT-----T-P--DITMQAVSVDIARALELEKKVLALRDQDTPR-YKMTKRH-----
----------IQGHSSQKYR---RTVLSY----AF-------------------------
----------------------GKSGT-VAFRPWS-------RPDCLHLGQKMLELIM--
---ESTGIFHLVRRPLPGRRISSAADSSGW---VYTLELSPSCRDWLQRHRETAGLMYPD
YLPTIVPPKPW--RG--AGGGGYYSLDDTRP-LSL-------------VKLG--DMDYQR
DLDRRIQNG-----E--LKDVLMAVNAMQNTAWSINAPVLEVARR----LWDV-T-G---
---GDVA---GLPKR-DGW---------------------------RLPLCPV----C-G
ADITDSATAYVKHDCLDTLAPEELADWKRAALRIHEKNVANNSRRLTVAKILTLAERFQ-
REHHFYYPYQLDFRGRIYAVPTY--LNPQGTDLAKGLLRFSEGKPLG----------D-M
KAVRWLAIHGSNTWG--------N--DK---VSLDERHSWVLEHQE-H--ILAQAADPL-
AD--GWWME--AD------APFCFLAFCFEWAGYVR-E------G--L--GFLSRLPIAL
DGTCNGLQIYSLMLRDAVGGHAVNLTPT--E--KPQDIYGIVAEKVRAVLKHDADHG--G
PAQGRK----------------------------------------------------KD
EGPLYDSALCARFLLGLGI-------DRKTTKRQVMVLPYGGTNESCRKYTKEWLTGKLD
GR-----------------ALPDG-----------LSLHHLNLYLSGLIWEAIGATVIKA
REAMSFLQDTALILAKL--------------------KHPLRWTSPTGLPVLQRYMDME-
KRRVKTQLGD-NLIY-LTLHE--------------------EKQ----------D----S
LNVAKQRSAVAPNFVHSLDAAALMFTVRDCLR----RG-IGSFAMIHDSYGTHAA---DT
ETLAATLREVFVRLFGGDNNMLTLWLREVSAVL----T--PRQRATLQT----PFPPVPG
MGS-----LRVEDVRNSLFFFA
>UniRef90_A0A2G2ABF6
-----------------------------------KDQLAHEKEMAELGKQRTNKRRIS-
--------HVEREE--ESVTSYGKVMVANTIRPLANAIAEFILETSN----------KTI
GKPPIAFVK--------------------MC--EV-SPE-I----------LALITGKH-
IINTIT-----Q----YKPLTATSISLGGRVETEVSLKNFKFLNPEL-YDAVKQD-----
--------LDKRSWN-YIYK---RRKLRESAKRG--------------------------
--------------------------V-VRWEEWT-------TPEKLHVGMKLIEMLI--
---IXTGLIEIGVET-----I-----NHKK---AKIIKQTHKTREWIKXRNGFNELLNPE
YLPTVLQPKMW--TT--VVGGGYWT-KELPE-LDL-------------VKQK--NKQFKK
ELEN----F-----D--MPEVYNAINIMQNTPFKINHYILKVMQT----AWDN-G-D---
----XIG---GMPPT-LNY---------------------------EVPNKPI----D-I
ET-------NKE----------SRXEWKKRAVIVHTENARMFSKRLLYAKIIWLAQKFK-
DYATIYYPLQFDFRGRAYCVPAF--LNYQSISGAKAMLLFSNGKEIT----------KEN
KGEFWLAVHGXNLYG--------N--DK---VSLEDRVKWVHENEN-W--IVECAQDPF-
TR--RDWED--AS------NAFQFLAWCDEWRRYQS-R------GLGE--KFISHLPVSI
DGSCNGLQVYSLMLRDEKAGRLVNLLPS--D--KPQDIYQLVADTVTEKLKK------DA
SE----------------------------------------------------------
------NKPYAQLWLSYGI-------KRTTTKRSIMTICYGSTRYSCTDFVVEDLVKRKD
K--G--------------ENHPFV-----------DDVFRPASYLASVIWDSIGDNLKSA
RVGMKYLQDIARIVSKE--------------------QLPIHWITPVGFPVYQSYPEMK-
SKRVKAMLMG-EVIK-PRINA---------------------ET----------D----R
TDRLRMSNGVAPNLVHSVDSSAMIKTVNIAYK----SG-IKNFCNVHDSFGTTAG---DV
EMLSKCLREAFITMFTEHD-ILKNFREDVLKQL----P--E----KLKS----KLPEVPS
XGD-----LDIQQLRDSEFFFA
>UniRef90_A0A2A6LSV5
-----------------------------------QRQVELEIDMSNLGAARFASRVNK-
--------EIGQER--GGETKAVQWLIKRDMNAVSEAIRQFVEEVYS----------GRP
GPKAVAAKL--------------------VR--DM-NPD-V----------VAFIAIKS-
CLGRLM-----S-K-TITPLTNLSLHVASALENEARFERFAILNPGM-FARLDKS-----
--------LNDEGAT-EQHK---RKVLIYAMGKYN-------------------------
----------------------------IPWDRWT-------RSDCVLLGSKMVEIVS--
---NATGLIEFSLNQ-TAFTG-----HYKD---QHQVFLTEKASDWVNSSLLRGELMFPY
YMPTVIPPKEW--HG--LLGGGYHS-DAVRP-LEL-------------VRRA--RKEHKE
LLLA----G-----D--LTMVYRGLNAIQNTPWRINRQILDTMQQ----LIKA-G-S---
----QVA---GMVPL-KDV---------------------------DMPVKPY----D-I
DT-------NPE----------ALRQWKWDARDAHAANYRRRQDRLIQHGLIELADRFK-
DEPAIYFPHNLDFRGRAYPVPLV--LHPQGSDNVKALLQFSVGKPLG----------E--
DGRRWLAIQGANTFG--------V--DK---VAFDDRVQWVEENTS-R--IVQSALDPT-
GN--LWWTE--AD------KPWCFLAFCFEWAEMLQ-C---G--IDGR--EFLSHQSIAQ
DGSCNGLQHFSAMLLDSVGGRAVNLIPA--D--KPQDIYQAVADRVMEKLRLIHSTIGDV
PFVEMVEPEAEDD--------------------------------------K-----KKK
GPTREELGRWAHGWLAFGM-------DRKITKRPVMVLPYGGTPRSCLKYVEEAVMEKIS
G--G--------------KEQNFG-----------DELKRAISWLSSLVWESIGDVVVAA
KDAMGWLQKTARLSAKA--------------------NKPIYWQTPSGFTAYQLYPEVK-
HKLIKTRING-AIVR-LSNYE---------------------ET----------D----K
VNGSKQSTSISPNYVHSMDASAMVLTAAHLAD----AG-ITNLAMIHDSYGTHAC---DT
TFLNTVLRRVFVDMYKA-R-PLQFLRDQVLEQC-------P----EIAD----DLPELPQ
DGT-----LDLQQVMKSDFFFA
>UniRef90_A0A1Z8SNV0
----------------------MA--DKIKEQVNLEEQINLELESRVLGINRYEKNNEK-
--------KKERGQ--EATTDYAKYLVKHYIQPVADKLDEYIANEKA---------KNSP
VLRAQAIEN--------------------LQ--LI-ESD-V----------AAIITLKT-
LLNNAT-----R----RKPATSTFIKIGKHILDEINCLAMAEQNPEL-FHKIYTD-----
--------LKSRNAG-YEYS---RRKYLEASQRDG-------------------------
----------------------------LQRIEWT-------VKDKLRVGRTLYVIVE--
---LVSDLFTELDF-----RK-----GKKV---QKFISPTDKCIKWIKEKKLRGSILHPE
RLPTVVIPKVW--SS--PYGGGYYS-DHLPP-LTV-------------VKTK--NNKYLL
ELAE----K-----D--MTGVYDSINICQETPFVINREILKVQKH----FWEK-G-H---
----TVG---SVPGD-LKD---------------------------EKPIKPS----E-E
S----------------LKNKEILRKYKAKMVVWYGEVERHKSKQIQCAKTFELADKFY-
-NYKFYFPYQLDFRGRLYATTAF--LNPQGADYQKALLTFANAKPLG----------E--
KGACYLAIHGSNCFG--------Y--DK---CSFEDRIDFVEENND-K--IKASADDPY-
NN--KFWMD--AD------DPWQFLAFCFEWKNFLD-Q--------GI--EYKSSLPVSM
DATCSGLQHFSASVRSLVTGKQVNMIPS--D--VPADIYQKVADNVILRLQK--------
-E----------------------------------------------------------
------ENPFAQKWLDFGV-------DRSIAKRPTMTICYGSRQYSWTDFVNEIVQKRKE
K--G--------------HMHPFG-----------DELLKACSYLAKIMWQVASDVIEAA
SKVMKWLQDVARIASAE--------------------GIPIVWYTPMGFPVQQAYENYK-
PLQIQTKLMG-KVFR-PQLKV---------------------SD----------ENLNSK
WDKRKQAAGVSPNWVHALDSCHLQMTLCTAFA----EG-IKDFAMVHDSYGTLAA---DV
ERLGECCRATFVDIYKSHD-VLMDFRNDIISML----P--E----SKKD----QVPMPPK
KGD-----LIIDQVLESDFFFS
>UniRef90_A0A231P0U9
-----------------------NTCAHHINQELIERELSLEEEMFNRGRDRFFANVNR-
--------LREQKN--EGGTSYGKMLLKRGIEPLAKAIDDFMAKAKS----------GGA
GRRHMAVGL--------------------LE--GM-DSD-V----------VAFITLRT-
AIDRLT-----R-G--P-LLQYVAVSVGREIEAEQRLTNLKEKDKDR-YNITQRY-----
----------IQGHKSKQYR---STVLRY----AF-------------------------
----------------------GKSET-VDFEPWP-------EVKCLHLGQKLIDLAT--
---ESTGFFSIYNDYS----------NEHT---PYRLVASSNLMEWIERHLDKASIMYPD
YMPTVVPPKPW--EG--ASGGGYYF-REMRP-LSL-------------VKTT--DRSYLN
LLDKKIESG-----E--MPDVLTAINALQDTAWAINIPVYAVAQH----LWDY-T-D---
---GGVA---DMPPR-DGY---------------------------RLPICPV----C-G
ADITDSASARVPHTCLDTLSEEELKKWKRAAAVVREKNISCMSRRLGIAKTLNLASRYK-
DEEAFYYPYQLDFRGRIYAVPAY--LTPQGTHLAKALLCFAKGKPLG----------N-M
AAVKWLAIHGSNTWG--------N--DK---VSLDDRYSWVLQNQD-K--IKAVADAPY-
SV--TWWQK--AD------DPWGFLAFCFEWAGYLK-E------G--L--DFVSRLPVAM
DGTCNGLQIFSLILRDEIGGAAVNLLPS--E--KPQDIYGIVADKVKAMLESRAAGDEES
ANVCAR----------------------------------------------------DS
DIPLYNEVICSRWLLTLNI-------NRKMTKRQVMVLPYGGTFDSCREYTEEWLKDQVY
GDVP--------------LEVPAG-----------HTLRGVARFLATFVWEAIGATVIKA
REAMSFLQDTAGVLNKA--------------------DLPARWTTPVGFYVQQFYREQK-
GQRVKTKIGD-SVIY-LTLSS--------------------EVE----------S----K
LAKSKQKSAISPNYVHSLDAAALMRTVSHCLD----GG-IDRFAMIHDSYGTLAA---DS
EKLAGLLRSTFVELFGGKDNMLELWSREVMAAV----S--TEVRQKM-D----TLPVVPS
FGE-----LDVNDVTKSMFFFA
>UniRef90_A0A1G2WI53
---------------------------ADLNDPLLARQFELEAEMIEEGRHRYWDRVNRT
RPGTDANGRFTEGE--ESRSPTSQCLLRLALNPVKDGVEAFLAAAKT----------GKA
GRRHVAVKH--------------------LE--LV-EPE-V----------SAFLAVKT-
CLDAFS-----L----NLGQGTLCVRIGRALEDEVRLRTFEAKAGGL-LHRIRER-----
--------FKTANFK-HH-----RRVLNALAQRYE-------------------------
--------------------------I-DLGPRWS-------ETEALHTGAALLTCVL--
---ERTGLFEIVHE----QQG-----A-ER---RTTVRPTEQTLEWVRNRDAAAQFLFPT
FMPLVVKPREW--TT--PFNGGYHF-GLARK-LKL-------------VKNH--RKGYQA
ELRS----R-----E--MPAVYRAVNALQNTAWCVNGNVLALMSE----AARA-G-S---
----SLG---GLPDT-RQE---------------------------DIPPAPA----D-I
PE-------DKDA--RTPEQQARLNAWKTTVRETYEANLERRQKALVVARTIAIAEKYA-
DEERFYFPYTLDFRGRAYPAASF--LQPQGCDYQKALLQFADGKPLG----------H--
DGACWLAIHGANLMAEDPHTGQKL--DK---APLQERIDWVFANED-K--IAAVAADPH-
AS--DWWTL--AD------CPWQFLAFCFEWAGYMR-E--------GE--TFVSHLPVAL
DGSCNGLQHFSAMLRDEVGGSAVNLIPH--E--RPADIYMEVRNKAVEVCERDAAGDDPE
KA----------K--------------------------------------V-----AKA
WLASGQ------------I-------DRGLCKRPVMTMPYGSKQFGIRDQLVTELRKRGF
E--FH-----------D-PETGEV-----------SDGWAECGYLAAAIWEALGGVVVKA
REAMDWLQTCARLAAKA--------------------ELPINWTTPAGLPIQQDYREMH-
SKKVKTQVAG-VLLW-PRLQE---------------------ET----------D----T
VSKTKQQNGMAPNFVHSMDASAMMLCINEALD----AG-IESFAMIHDSYATHAA---DT
HVFYGCIRQSFIRMYTDHD-VLSDFRRDIAYQL----P--P----ELVA----ELPPVPR
PGD-----LDLTLVAESDFFFA
>UniRef90_A0A209LG30
----------------------MSNLKSNLSDDLIDRQTELEMESRMLGAQAYMKAHER-
------------GL--ESDTRPGQELLRKAVEPTADRIIQFLESAMD----------GKA
GRKHNALPY--------------------LA--KI-DPL-Q----------AAYLTARG-
AIDGAA-----A-L--KRSAQNVAITIADSLEDHLNLTKLATEKKGL-FKKVEKQ-----
--------VQKSTSA-RH-R---TAVYDKVIAKYS-------------------------
----------------------------KKEVSWD-------AKEKLLVGMKLLELFI--
---EATGMVKLVRVT---TAS------HTT---PMEVQFEDSWLPVLEKAHEQCSLLCPQ
FQPMLTPPRPW--TN--AYTGGYLT-NTI-S-TPL-------------VATA--NRAYLD
ELGG----V-----D--LSRVLASINAVQATGWQINAPVYDVVRE----LWDN-E-G---
----NSP---VLPEG-QPA---------------------------PLPVRPY----G-I
PV-------DMKTEHMTMDQLEALKVWKVSASKVHEQNSKRVARRVQVAKALAVAGKFR-
DEPVMYFPHFVDFRGRVYPYPAY--LSPQGNDIAKGLLRFAEGKPLG----------E--
TGAYWLAVHLANTFG--------V--DK---VPFEERIDWVMENEE-M--ILSSALSPLD
GD--RAWEE--AD------SPLCFLAACFEWAGYKL-Q--------GD--AFVSHLPIHM
DGSCSGLQHFSALLRDPVGGAAVNLVPG--P--RPADIYTQVYKRAQQINDDLVAEGPDA
KG----------W--------------------------------------S-----PYA
ATWVGK------------Y-------CRSVSKHPTMTLCYSATKLGMARMIEKAVVEMSK
D--KP-----------Y-LELQEG-----------QEVYGAAVFAAKTVWDALGDVVVAA
RGAMDWLQAASKVLSKA--------------------NLPMRWTTPLGLPVMQAYREET-
GKVVEAFVGG-QRVQ-LTLVK---------------------GT----------E----K
IDARRQAAGIAPNFVHSMDGAHLMRTALLCKE----NG-VSSLAVIHDSFGTHAA---DT
ETLHAVIREAFVQQYCE-N-RLEQFRDEIVSHLEMV-D--P----GLVA----ELPPLPP
VGT-----LDLEAVRESDYLFA
>UniRef90_UPI000A1226FB
--------------------------------QLFQRQTELEIEMAGLGAARFRSRIER-
--------EIQKDR--GAGTQPGKYLVATVIQPISVALRQFIDGVYS----------GRP
GPKAVAAKL--------------------TK--DM-DPK-V----------VAYLSARA-
ILNRLI-----R-G-TSVPLTTLARDVARSLEAEARFEKFAKAKPGL-YAKISDK-----
--------LDKDGAT-ENHK---LTVLTYAMGKFD-------------------------
----------------------------IPWDIWS-------KTERLHLGFKMVELFC--
---EHTGLAVMVQGHESSDRD-----APHD---QYRVELSAKTHEWIEQSIQRGEGRWPQ
YMPTLIPPKDW--DS--LTGGGYHT-NAARP-LEL-------------VRGA--HPEQRR
LLHS----A-----H--LGAVYSGVNAIQRTAWRVNDRVLDVMLE----LVAA-K-S---
----DIG---GLVSG-RDI---------------------------DMPEKPH----D-I
DT-------NPD----------ALREWKWKARDVHTANIQLRRDRLQQQQLLDLASRFR-
DEAAIYFPHNLDFRGRVYPVPQT--LHPQGSDPVKALLMFAEGKPLG----------A--
DGARWLAVHGANTFG--------V--DK---VDFDERLAWVEENRD-Q--IIRCGIDPI-
GN--LWWTE--AD------KPWCFLAFCLEWTGYCN-LE-EM--GYGD--EFVSHIPIAL
DGSCNGLQHFSAMLHDPVGGAAVNLLPA--K--KPQDIYQVVADRVMASLRSIRPSEGMI
PE-----EVVDDG--------------------------------------K-----KKK
GPTRAQIERWSYEWAHFGI-------DRKITKRPVMVLPYGGTPRSCVKYVEAEVLSRID
K--D--------------QPHNLG-----------DELKPAIGFLAGVVWQSIGDVVIAA
RDAMDWLQKAARKVAKE--------------------NLPLYWTTPSGFVAYQSYMDMR-
SRLIDTKIAG-KVYQ-LRHYE---------------------ET----------D----Q
INRSKQATSISPNFVHSLDASSMILTVDQLAA----EG-ITSFAMIHDSYGTHAC---NT
TALATKLREVFIRMYET-D-PLTRFRDELVENT-------------GID----DFECLPN
KGE-----LNLWSIMDSEFFFA
>UniRef90_UPI000416AE03
-------------------------------------QVELEAEMRSLGVERYQRALED-
--------ARKYGT--ESEVGAMRRLLGEKAPELIDLLKERFYVKRE----------GRA
GRGHAAARY--------------------LR--ML-EPE-T----------AALIALRG-
TLDRIS-----R-L---PSYQVVCFTIGGMVEDECHFRHFQALEKAR-VKEARASKEKTY
DRFIAAQEIALKNTPNQKRR---RKQIK-----DA-------------------------
----------------------AKAAG-VDWVDWD-------KRTTMLVGMALLETLI--
---DATGLVEKIKEAD-------------S---TITIAATEAVREWLKVENKRCEALAPC
YLPTVIPPKPW--DN--PWSGGYWT-NRVRS-VRL-------------IKRA--RREYLE
ELEG----C-----D--LSQVYGALNAAQNTAWAINASVYNVLTQ----MIEQ-A-EEAG
PDQPSWF---PIPRV-DKV---------------------------PVPERLH----D-L
E--------GIDPKDRTEEQQARIKARNHEARKVHKANAKSYGKLTALWLTMRAADIML-
PEGRFYMPYNLDFRGRMYAIPTG--LSPQGEDIGKALLRFADPLPIM----------D-Q
TAADWLAIHGAGTFG--------Q--DK---VPFAERIQWVKDHEA-E--ILASAEDPF-
RC--RFWAE--KG---DTKSKWQALAFCFEWAGFKR-V------G--F--GYQSTLAVAQ
DGTCNGIQNFSAMLLDEQGGAAVNMIPN--E--RPSDIYQMVADKVNQQVEIDAFEGE--
------------------------------------------------------------
----GDDAYYARGWRGR-V-------TRSVTKRPVMTLPYGSERFGFTD---HILEDTVE
PWKHAA--------DQGQDAFPWE------------KTFGPAQYMGKLVWDAAQDVVPKA
VEAMDWLRKVAQAASKG--------------------GLPVRWTTPCGLVVQQLYQKTN-
KQHVETTFGG-ARLQ-MWVQE---------------------PT----------G----E
LDPRKQASTLPPNFVHSLDAAHMQRTVVAAER----DG-VRHFALIHDSYGTHAA---NS
QRLADHLRAEFVRMYSEKC-VLGAFKEEMEEQM----G--Q------PG----ALPPVPE
KGN-----LNLQDVLHSPFFFA
>UniRef90_A0A1Z8STP7
------------------------------------DELDHEAEMIKLGKQRVNKRRVS-
--------HIQREE--ESVTSYGKVMVANTIRPLAQAIQTYL-ESNA----------EAK
GQPEKAFIK--------------------LR--EI-EPE-V----------SAMICAKH-
VINTIT-----Q----HKPLTATSIALGGKIETETSLRNFKNLNPEL-FDAVKND-----
--------LDKRSWN-YAYK---RRKLKESAKRDD-------------------------
--------------------------V-AMWEEWT-------TEEKLHTGMRLIEFMQ--
---SATGMIEFGLEV-----I-----NRKR---TKIIKQTSKTREWIKNRNNFNELLNPE
YLPTVMPPKNW--ET--VTGGGYWT-KELPE-LDL-------------VKQK--NKLFKR
ELEN----F-----D--MPEVYNAVNRMQSTGFRVNTFVLDVMKH----AWDN-G-I---
----AMG---GMPPI-KNM---------------------------EIPNKPH----D-I
DT-------NEV----------ARKEWKKQAVICHTENSRMFSKRLLYAKILWEANKFK-
DYENIYFPLQLDFRGRAYCVPAF--LNYQGINGAKALLDFSHGKEIT----------EDN
SGGFWLAVHGANVWG--------N--DK---ITLEQRADWSMDKDN-MQMFRRIVEDPI-
VN--REWEE--AD------SPFQFLAWCKEWVEFQD-T------GYG----YVSHLPVSI
DGSCNGLQLYSLMLRDEIAGKLVNVVPS--E--TPQDIYQLVADSVIEKLKQ------DK
AE----------------------------------------------------------
------GKPYAHAWLEYGI-------KRSTTKRSIMTICYGSTRYSCTDFVVEDLTKRKD
K--G--------------EDHPFN-----------TDVFKPAIYLAGVIWDSIGDNLTSA
RMGMDYLQKIAKVVSKE--------------------QLPIHWTTPVGFPVYQSYPEMK-
SKRVKTMLLG-EVIK-PRVNY---------------------ET----------D----K
TDKLRMSNGVAPNFVHSLDSSAMMRTVNIAYE----NG-IRNFCNVHDSFGTTAA---DV
EMLSGALKEAFIQTFTETD-VLKEFKEDVKTQL----P--V----ELHK----ELPEELD
KGN-----LDIEKLRECDFFFA
>UniRef90_UPI000B79BD2A
-------------------------------------QIELEEEAIGLGVKRYNEQM-G-
------------NG--EDTLPPGLKLMKAAIEPTAVAVDKFIEDGLA----------GAA
SRSVGIIKY--------------------LD--QF-EDRKL----------VAYITAKV-
VFNHMG-----K----MSVIGAVAGDIANRLEDCLNFDALKEAEPGL-YKQLLKK-----
--------IQHSRDE-RH-R---HIVLRVQ------------------------------
----------------------QKFAK-VATIKWG-------KAEKMRLGTTLIYLFA--
---EATGLVEIKEY----VRG-----PNDT---PLIVTPSEETAKWLANGHARCALMSPM
AMPMVVKPLPW--TG--PFGGGYLT-KQM-R-FPL-------------IKTA--NRNYLE
DLRQ----V-----E--MPMVYQTVNALQETPWAINKEVFDVMRE----VWDG-G-G---
----RMG---KLPAR-EPQ---------------------------ELPARTF----D-Q
----------------DNPDPEELKAWKKQAAVVYENNIRNASKRAGMSSKLWMAEKFE-
HIERFYFVHNLDWRGRAYPVTTF--LNPQGSDSDKALLKFSDGYPLG----------E--
NGARWLAIHGANTFG--------I--DK---VTFDERIQWVEDHQE-Q--IREAALNPLD
GS--RWWAE--AD------SPYMFLAFCFEWLALMN-HVDLG--HAQD--DFLSHLPCSW
DGACNGLQNFSALLRDEVGGAAVGLLPA--D--RPSDIYSEVAKAANALMAQ------DA
AE----------G--------------------------------------S-----PMG
LKWAGK------------M-------SRKLSKPNTMTTPYGATKRGMCQQIEAVFQKMRA
E--GE-----------------DV-----------AAELKDCQYLADTNYQAIGKVVVAA
HHAMDWLRDAAKVAASD--------------------SLPVRWVTPSGLLVLQDYRQMV-
GKELDFHVSG-KRVR-MMLKD---------------------EG----------D----K
LDGRKQSAGISPNFIHSLDAAHMMRTVVYCLE----RG-VNSFAMIHDSYGAHAG---LA
ETLRFCLKRAFVDQYTA-D-VLGDFRNQLAEQL----T--P----ELAA----KLPELPP
CGS-----LDLEGVMDSEYFFA
>UniRef90_H6WCV4
---------------------------------LMQIQLELEAEMHGAGILRFEKNNQR-
--------ALESGN--GSDADWYRRLTREFVRPMADAIQAYI-DYYT----------GRR
GKPSACLMH--------------------LK--CL-SPE-A----------AAYIAIKT-
IFDGLS----NH----EITAQNLANNIGRRIEDEVRFTKLNNAAPKY-IQAIKES-----
--------LKKRNSNSYKFD---HDVMVHAEKELKLLADFQALLGAGEEKLEIMRLLSID
NDKYQHLLDK----------AEFAIDI-DRWIPWS-------DNDVIQLGAKLIEIFGKN
MLMDGQPLIAKQVNGQGR------GK---T---TAKIVATDALETWIQGYKEVVGNMSPA
YEPCVVPPKEW--KS--PFNGGYHS-KEVSSNLPI---A----------KVR--DKKHLR
RLTR----K-----Q--MPKVYQALNALQNVKWQINPSIYAIANE----IRLR-E-L---
----PLG----MPEF-KK---------------------------YNKPACPVPAIYS-D
LR------GEDLMQVLDDDQKAAFKNWKRQIASIYAKENKRKSDVREVVATLDQANKFK-
DFENLHFVYTLDFRGRVYCHSSL--VSPQGGDLQKALIRFADSMPLG----------S--
TGAYWFKVHGANVWG--------W--DK---ETFAERVSRCETEEF-KEMCLDIAADP--
-ITFTDWTK--AD------KPWQFLAWCYEYAALLE-WIDEG--NNEQ--DFPSHIAVAM
DGSCSGIQHYSAMLRDSVGGKEVNLLPS--E--KPQDIYGAVSKVVVEWMEAITNNDERD
CPIYDKLI---DSLVAKFEKAKLTGDL--------------------------------E
SKARIMAYKFCEEWLRIGV-------TRSMTKKPVMTLPYGSSQLTCRDSIADYLKDLQE
KADNKARARG----MKAGSIHAFTDSD------GDLPLRDAISFASMLTWAAIGEVVVAA
RAGMKYIKEVCSAIAKD--------------------NKPLEWMTPTGFIVKQAVYEVKE
DKRIKTQMLGETFFR-TSV-----------------------RT----------D----K
IDPRRMASSAAPNFVHSMDASHLVLAVCAFED----NG-ITSIAVIHDSFGTHAG---NT
ELLRLHLSGSFVQMYEEND-VIKDFIEYNEALI----------------LTEIE-ATVPE
KGE-----LDLQEVLKSLYCFA
>UniRef90_E4LAB3
------------------------------------------------------------
------------------------------------------------------------
------------------------------------------------------------
------------------------------------------------------------
------------------------------------------------------------
-------------------------------TEFN-------SKEVILLGAKLIEILL--
---NSCDLFEIYKPKRMD------E--------IDRLIPTEKFWKIWNTNELYLINKVHA
NCPMVVPPLPW--KN--RHKGGYHG-ELKRFHSFI---RTAKFTWKSCKNYY--YDKYKK
QLDQ----T-----N--LTRVFEVVNHIQATPWKINKDVMHILEK----VIDR-G-G---
----ELA---GLPRL-QPF--------------------------EHPPMLKN-------
------------------PTQEQLQEHKKKLHTLYKHEASRSGKAIRTFMNFDTAKTYA-
KYDKIYFPHNIDFRGRIYPIPT---FSPQGNDLNKGLLLLADPQPLK----------K-E
EDLKWFFIAGAELAG--------I--DK---VPFEECIKWVQDHEK-QIM--ATAQDP--
MKNISWWGE--LD------SPWQFLGFCYEYKKYKK-YIEEH--KTPI--GFMTGLVIPF
DGTCSGLQHFSALLRDEVGAAAVNLKPD--T--KPHDIYQEVADVVIEEVEKEAQTGTQD
AY----------------VKNKKTGK----------------------------------
EKLKYGTRTLAQGWLAYGI-------TRKVTKRNVMTLAYGSKQFGFTEQLLQDIIIPNI
GAG------------------IFTED------N----SFAYAQYMSKHVWQAVRKVVVKA
VEGMKWLQDISRLVCDN--------------------DHVITWVTPMGFPIQQPYMVYD-
IEVYQMRIRNKIKRF-YDP-K---------------------MT----------G----D
IDKRKQTSAIAPNFIHSMDASHLQMTVEHAFND---YS-IKNYAMIHDSYGTSLG---EA
DNLFKAVREAFVEMYTNFD-VLTLFEKDITPNI----D--P----TKID----RLPQQPS
KGK-----FKIKQVLDSLYAF-
>UniRef90_A0A120AFY3
------------------------------------------------------------
------------------------------------------------------------
------MKW--------------------LK--EM-DAD-A----------CAYLTATI-
CVNALT-----G-K--KAHVTGVARSVGSALAQDINYKLLRDTHKGL-YRVVQEQ-----
--------LKKSTSA-HH-A---TGVMNHTLVKANE------------------------
-----------KAAADRAAGKPDAKAE-MPILAFD-------ARTEVTIGMKLIELFI--
---QATGLAELYEYR---SAA-----RS-S---LTVLRGTPKIMEWLEKAHDSASMFLPV
WLPMLVPPQPW--TT--PTNGGYLT-DIGGR-ADL-------------VRTR--NRAYKA
ELAN----A-----D--MPEVYRALNLIQGTAWKINKAVLEVMQQ----AWEA-G-G---
----LIG---GLPDR-ELT---------------------------ALPDQPA----L-L
AE-------NPE--FYREHHADDFKAWKRSRAAVYEQNARSVSQRVAAAQKIDLALKFR-
DEAAIYFPHNLDFRGRCYPIPSI--LTPQGDDQAKSLLTFAKGARLG----------A--
DGVFWLSIHLANCFG--------V--DK---VSFEDRVAWVMANED-A--ILDSALNPLD
GE--RLWCK--AD------SPYCALAACFEWLGYRL-N--------GE--DHVSHLPVAL
DGSCNGLQNFSAMLRDEIGGAATNLIAH--S--KPADIYTEVLTLVAARVRT------DA
EA----------G--------------------------------------I-----SAA
LVLDGR------------L-------SRKIVKTPVMTLPYGVTKSGMRAQVLDAASKEGI
-----------------------------------KLDWDAAEYLAELLWKCIGEVVIAA
RHAMDWLKAASKVASAG--------------------DLPISWTTPAGFPVLQEYREDK-
GKRLQMHVGG-RVMD-ITVAI---------------------DG----------T----T
LDRRRQALGISPNFVHSCDASHMMLTVNVAAD----NG-LDSFAMIHDSYGTHAA---HT
GVIAAALRHAFVQQYEG-D-VLGAFRDELVAQL----P--I----NLGE----KIPPLPP
TGN-----LDLTAVNDSRYFFA
>UniRef90_A0A1S6L1D6
-------------------------------------QRALEREISREGRERALRRMAD-
--------NEQNGR--AEMNPYARPIYRRYLLPLIDAIRDSVA--GT----------GKA
GRRKAHVAL--------------------LK--PL-DPS-S----------VAFIAVRT-
TMCVLLT----Q--TE-VDARVVGRNIGVAVYNELVFALFEDANPEL-YWEIVKD-----
--------IERRNSTDARYK---YRVIRDNA-----------------------------
-----------------------NKRD-MELPDWS-------PADREQVGLFLIEQLR--
----LLGMVEVDREHVTLS-G---G-RIRE---KFSIDFTDEALGIIGTVRNMVELTTPL
HLPFIEPPKPW--TA--FNRGGYHT-DAMRRLSPYCISA---------PRVK--KREVLG
IYHN----A-----D--LSKVRGAINHMQSVRWQINREMLDAVRE----IAR--Y-T---
----ETE---EVLKQ-ADI---------------------------EAPARPA----W-L
PLDKE----ALKPEDMTEAQLAEFKAWKRLMREWHNEKRTRGTKFKRFYSATTVADRFK-
DHDAIYFLYQADFRGRLYAVTTG--VSPQGSDLQKCLLRFADGKPLA----------D-D
NAVRWFKINGANRFG--------V--DK---VPFAERLAWVDANDQ-G--IVACADDPV-
-SH-DWWRD--AD------SPLQFLAWAKEYAAWRR-D--------PS--GFVSRIPVGM
DGSCNGLQHFSAMLRDEVGGRATNLLPA--A--KPNDIYQQVADVVTKKLADLKMDQL--
------------------------------------------------------------
---SEADQGLAKKWIAHGI-------NRKLVKRSVMTLPYGSTRFSCAQFIVDDYLKTGA
A-------------------EQFEK----------HEYRHAANFLSHLVWASIGQVVVAA
SSAMSWLQKCASSLVRR--------------G-----QSQIRWTAPSGFPVVQVYNKSD-
VVTVNSLLLGGVRIK-VG-S----------------------MT----------D----D
PDVNHHKNGMAPNFVHSMDAAHLTLTVNECER----VG-IDSLAMIHDDYGTHAA---DA
QKLFEVIRDTFVRMYEQNN-PLAWFRDHYDGL-----------------------SEVPK
AGG-----LDIGEVRKSPYFFA
>UniRef90_UPI000952C807
---------------------------------LINQQISLETLGVTMGQQRALKAMGR-
--------LEHLGQ--VDNTSYGRSLADLAIKKVTEQINRDL-NEDA----------GKA
GKGRKALKL--------------------IR--LI-NAS-E---------SVAMIAVRG-
AMSCIT-----R----KTRTISVIRRIGKNVEDELIARALRDKDDQL-YTYLMEA-----
--------VSRRSEYRYKR-----RVMMNMI-----------------------------
-----------------------DNNE-VRVSPWD-------SADVVQVGTYLLHVIC--
---TATGFFERDIM-------------SNQ---SEYLVPTPMLIERIDKHKEFLSTLYPV
CFPMVVRPRPW--KKGMVHGGGYIT-DALPKI-------------PFIKSK---DENDAN
AAIN----H-----D--FPVVIAAVNAAQDTKWRIRKPMLDVIMR----ILES-G-H---
----SHGILKEFSEM-PSPA----MPDWGFQHSADRKAVKKAIEAGEKPHLSA----Q-Y
-----------------IKRENEFTLWKKQVVAVKESNVNARSQRSRITCIMDIACKMN-
HFDHFFIPHQVDFRGRVYPISI---MSPQGEDYVKSLMEFAEGEEIG----------K-E
-GIYWLKHHTSNVWG--------N--DK---DTLGGRQSWTDANMP-MIL--ACAESP--
FDNR-QWMD--AD------EPFQFLAACFEWQG---------VMRNGE--KHVTHISINF
DGTCSGLQNLGMALRCEHTAKAVNLIPQ--E--LPSDIYQMVADKVTGVLKGEVHTCQYA
Q-----------------------------------------------------------
---------KWLSFVGNNI-------NRKVVKRQAMTFSYGSKVYGFTDQILEDTIRPRK
DELRHAVRKGIKSQQEFHDQWYF-DN------D----RK-AARYLASHIYDAVCECVLLP
AQAMEWLQECARIIVKN--------------------NVPVEWVTPLGFPVKQRYYKLN-
RKRIDTALHGTRYQY-SYV----------------------ERN----------K----E
INKTTQANGISPNVVHSLDASHLSLTVYNCL-R---EG-IKSFMLVHDSFGTLPS---KA
GKLFRIIRESFVELYSR-D-VLQELYEQFVFQA----G--K----KLAA----KLPRPPK
QGN-----LDINVTLDAPYSFS
>UniRef90_A0A1X7KQZ2
-------------------------------------QIELEEEAIGLGMKRYNEQM-A-
------------NG--EDTLPPGLKLMKAAIEPTAAAIEKFIEDGLA----------GTA
SRSVGIIKY--------------------LD--QF-EDRKL----------VAFVTAKV-
VFNHMG-----K----MSVIGAVAGDIANRLEDCLNFDALKAAEPGL-YKQLLKK-----
--------IEKTRDE-RH-R---HIVLRVQ------------------------------
----------------------QKFAK-VATIKWG-------VSEKMRLGTALIHLFA--
---EATGLVEIQKY----VRG-----ANDT---PYIVAPTEATAKWLADGHARCALMSPM
CMPMVVKPLPW--TG--PLGGGYLT-KPM-R-FPL-------------IKTA--NRNYLE
DLKQ----V-----D--MPMVYRSINALQETPWAINKAVFHVMRE----VWDG-G-G---
----RLG---KLPAR-EPQ---------------------------ALPPKHF----D-L
----------------ENPDPEELKAWKKQAAGVYEGNIRGASKRAGMSSKLWMAEKFE-
DIERFFYVHNLDWRGRAYPVATF--LNPQGSDSDKALLQFADGYPLG----------E--
NGARWLAIHGANTFG--------I--DK---VAFEERVQWVEDHHD-Q--ILEAAMNPLD
GS--RWWAD--AD------SPYMFLAFCYEWLALSM-HTDMG--KAQE--EFLSYLPCSW
DGACNGLQNFSALLKDEVGGAAVGLVPS--D--KPSDIYSEVAKAANMLMAE------DA
AE----------G--------------------------------------S-----AMG
LKWQGK------------M-------TRKLAKPNTMTTPYGATKRGMCQQVEGVFQKMKT
E--AA-----------EQGTVLEV-----------TADLKDCQYLADTNYQAIGKVVVAA
HLAMDWLRDAAKVAASD--------------------SLPIHWVTPSGLLVLQDYREML-
GQALDFTVAG-KRVQ-MMLKN---------------------EG----------D----K
LDRRKQSAGISPNFIHSLDAAHMMRTVNYCLN----HE-VTHFAMIHDSYGAHAG---LA
DTLRNCLRRAFVDQYSG-E-VLADFRNQLANQL----P--P----ELAA----ELPPLPP
SGS-----LDLEDVMHSEYFFA
>UniRef90_A0A2E1QP68
------------------------------------------------------------
---------------------------------------------------------GKA
GRLSSAGHL--------------------LS--LL-DPE-V----------AAYLSLKS-
VIDSVS-----K-N---QTLTKCAMGIAGMLEDQFKFSMFEEQEPHW-FRRIQKD-----
--------VNKRTSNRYFRR---YAIIH-----TM-------------------------
----------------------NKKAL-IDHEPWS-------KQEKMHLGCKLVDLII--
---QSTGLVELTTHTFG---------RTKR---VLYLTPTEKTMEWIDRINARGEILAPR
YMPCVVPPRDW--TS--PTDGGYHT-RHIRP-LPL-------------IKTV--NRRYLE
EMEH----H-----E--MPEEYRAINALQKTKWAVNKPILEVMKT----VWES-G-D---
----SWG---GLPQR-GPL---------------------------PLPPTQF----P-D
---------KPK-SEMTEAERVMFKEWKHAAARVHQSNSRLNSKRLQLVRTMSMADKFK-
DFDEFYFVWQNDFRGRKYVVSSF--LSPQGPDYAKALLTFANGVPLT----------S--
EGIYWLGVHGANCFG--------E--DK---VSFDDRAYWVSKNTD-A--IEACAEDPY-
EN--TWWTK--AS------DPWMFLAFCFEWRKA----------A--V--GRISHLPVSL
DGSNNGLQHLSAINLDMKGGESTNLVPC--E--IPRDIYQDVADEVNQVLESR-------
------------------------------------------------------------
----KSHDAMAREWLEFGV-------TRKCTKRPVMVVPYGGKIYSTRQYIEDYITDRIE
E----------------GTLSPWG-----------HDLFEPSHYLADIVWACISKVITAA
RTVMDWLQEISSIVSAE--------------------NLPVIWETPTGFLVHQMYPETR-
SRRITTHIDN-SLIK-PQVRE--------------------QNY----------M----K
SDRRRAVNGASPNFIHSLDSAAMTFTINNCVD----VG-ITDFAMVHDSYGVHAS---LV
PKLYEQTRASFVRMYEQND-VLEQFKGFALEV--------V-------D----EVPTPPQ
KGS-----LDLSLVKESKYFFA
>UniRef90_A0A0A8KWP2
-------------------------------------QRALEREISREGRERALRRMEE-
--------NEQHGR--AEMNPYARPIYRRYLLPLIDAIRESVA--GT----------GKA
GRRKAHVAL--------------------LK--PL-DPA-A----------VAFIAVRT-
ALVSLLN----K--SDSDDARVIGRFIGVAVYNELVFSLFENANPEL-YWEIVKD-----
--------IERRNSTDARYK---YRIIRDSA-----------------------------
-----------------------NKRD-MELPDWS-------PADREQVGLFLIEQLR--
----LLGMVEVEREHINLS-G---G-RIRE---KFTIDFTDDALGIIGNVKNMVELTTPL
HLPFIEPPKPW--TA--FNRGGYHT-DAMRRLSPYCISA---------PRVK--KREVLD
IYRN----A-----D--LTKVRAAINKLQSVRWQINSDMLDTVRE----IAR--Y-T---
----ETE---EVLKQ-ADI---------------------------DPPARPE----W-L
PLDKD----ALKFEDMTEQQQEAFKAWKRRMRDWHNAKRSRGTKFKRFYSATSVADRFK-
GYDAIYFMYQADFRGRLYAVTTG--VSPQGSDLQKCLLRFADGKPLA----------D-A
DAVRWFKVNGANRFG--------V--DK---VPFDDRVRWVDDNDE-G--IVACADDPV-
-SH-DWWRD--AD------SPLQFLAWAKEYAAWRR-D--------PA--NFVSRIPVGM
DGSCNGLQHFSAMLRDEVGGRATNLLPG--A--KPNDIYQQVADVVTRKLAGLKLDQL--
------------------------------------------------------------
---PERDQGYAAKWISHGM-------NRKLVKRSVMTLPYGSTRFSCAQFIVDDYLKAGV
A-------------------PQFEQ----------SEYRHAANFLSHLVWDSIGQVVVAA
SAAMSWLQKCASTLIRR--------------G-----ASQIRWSAPSGFPVVQVYNKSD-
VIAVNSLLLGGVRIK-VG-S----------------------MT----------E----D
PDVNHHKNGMAPNFVHSMDAAHLTLTVNECDR----VG-IDSLAMIHDDYGTHAA---DA
QRLFEVIRDTFVRMYEQNN-PLAWFRDHYDGL-----------------------PEIPK
AGS-----LDIEQVRHSPYFFA
>UniRef90_V5Q7M3
-------------------------------------QQELEEEMYAYGRTRMADSIAT-
--------NEEKGR--AEANPYAQKLYRTFLFPLRDLLVSELA---E----------RKP
GRRQAHAAL--------------------LA--GM-DMD-A----------VAYLAVRN-
ALSNAMQ----D-----ISVRAVAIHVGKAVYHEYLLCQFEDAKPEL-FHYLLND-----
--------IDRRMSSDERYK---MNVMRNQA-----------------------------
-----------------------TKAG-VEFKEWG-------NAHVQQVGYYLIDKLV--
----QVGMFEVTNNRE----------GITN---VVELNLTPAAEAIVSQITEFVTEMAPY
WTPCVEPPKDW--TS--LTEGGYHT-EGMRRLDPYLVHT---------HG------TARR
FFEM----A-----D--MSREFQCINALQRTKWRVNRDLLDIATN----VSY--H-F---
----DME---EIMMQ-ADL---------------------------PKPARPA----W-L
LDQ--------KPEDMNEDELKSFRAWKREMAGWHTDAKLRKLKGYRFANVMKEARKFS-
DYPAIYFVYFMDFRGRKYVKTNG--ISPQGSDLQKAMLEFGEGKPLL----------T-Q
GAKDWFMITGANRFG--------V--DK---VSYEDRIKWVRDNEH-L--ILDWARSPV-
-ES-SEWME--AD------KPFQFLAWCLEYAKWKV-H--------GD--KFLSRISVGM
DGSCNGLQNFSAMLRDPVGGKAVNLLPS--L--LPNDIYQMVADRATELL-----ELA--
------------------------------------------------------------
---EEDPDGFRSMWLRHIL-------TRSLVKRSVMTLPYGSKRTSCKDFIIKDYLKAGK
F-------------------KELDP----------NQYERAAAYLSFKVWEAIGDVVVKA
REAMDWLQQSARTIIRA--------------G-----DENVRWITPTGFPVVQVYFGTV-
EHRINTKLAGNMKIR-VL-T----------------------ES----------D----E
TNLGRHKNGIAPNFVHSLDASHLTGTTLRCAD----EG-MTAFHMVHDDYGTHAA---DA
PAMFRAIREVFVDMYQQHD-MLQELRDAYGIL-----------------------SEPPS
QGS-----LDLTQVLDSPYFFG
>UniRef90_A0A0M4RSN8
-------------------------------------QVELEAEMYAHGRHRAERMMSR-
--------NEDAGS--ANNNPYAPAIYRRFVLPLAELIREDVE---H----------KRP
GRRKAHATL--------------------LE--PM-NSE-A----------VAYLAVRN-
VLNLMLM----N-ANEDIRARNVATAVGKSVYHELMLSLFSEAEPDL-FYTLVND-----
--------LGRRMSKSERHR---MTVFKMQA-----------------------------
-----------------------KEAG-VPFPEWG-------VAGVEQVGAYLLDQLE--
----QLGMVTTWMTVIPGI-G---RAKPKK---VYDIRLTPELVELIGAIKGNIIECTPY
FLPCVEPPKPW--TS--VNSGGFHT-KDMRRMQPFAVRS----------------YGGWS
EYAE----H-----D--MTMPLAAINALQSTAWKINTTMLETIRD----VAR--H-F---
----DMD---EILSQ-AEY---------------------------PSPPRPE----W-L
DGD-------MKFDQMTKDQQDEFVRWKREKSEWFTQMKLRGTKYGRFYAATTVAEKFA-
SYPAIYFVYFADFRGRLYAQTTG--VSPQGSDMQKSLIHFASGKPLA----------T-L
EAERWFCIHGANKWG--------Y--DK---ASLDDRVKWVKDRHD-L--IMAFAENPV-
-DN-QGWTE--AD------CPLQFLAWAMEYRDWQT-A--------PH--TFLSRIPVGL
DGSCNGLQNFSAMLRDEVGGRATNLVPS--A--LPNDIYQMVADVTALKLRQVEP-----
------------------------------------------------------------
-----DERGFRDKWLKHGM-------NRSLVKRSVMTLPYGSTRFSCADFIVGDYLKAGK
A-------------------TEFEK----------QEYQAAAQYLSHFVWDAIGEVVVKA
REAMSWLQSSTKAILAE--------------------HGRITWTAPSGFPVFQMYVEQD-
MHRINTHLNGNAKIK-VT-V----------------------DN----------D----K
PDKSRHKNGVAPNFIHSYDAAHMTETAVYGSG----EG-M-CLAMIHDDYGTHAA---DT
ERLFHLIRETFVSIYERCD-PLVEFAAAY-NL-----------------------PDPPS
RGS-----LDLRLVLESPYFFS
>UniRef90_A0A108BJB5
-----------------------------------RTQVELERETREAGTARAVAMMDK-
--------REKEGH--ADTNPYAAAVYRRWLLPLADVIEAEVQ--ST----------GKA
GRRAAHVAL--------------------LK--PL-DPR-A----------VAHIAVRS-
VLVDLLK----S--G-AGDVRRTARMVGRDIYGELVLSTFEHVQPEV-FWTLMHN-----
--------LDARKSKAAMHR---VNVVRNAA-----------------------------
-----------------------NSHE-VELPQWL-------PSDREQVALWLIEQLR--
----LLGMVEVHKSTHKGM-G---R-GVVT---EMDMHLSDAAQAVVGAIREAVAYTMPY
ALPFIEQPKDW--TG--TFEGGYHT-EQMRRIVPSYVNF---------GK----TSLTVQ
QLSE----L-----D--MPTVREAVNHLQSVKWRVNKRVLGAVKE----CARH-G-I---
----DMD---EIISQ-AEL---------------------------PKPMKPE----W-L
TDD-------MKKGDMDGDELAEFSAWKRRVADWHTERKLRGTRWGRFYMSTRMADKFK-
DYPELYFLYQADFRGRLYALTTG--ISPQGSDMQKSLLEFAEGKRLD----------T-P
DAVRWFKIAGANRFG--------E--DK---IPFEDRIAWVHKNEQ-Y--ILQFAADPV-
-SN-AGWRE--AD------SPLQFLAWCFEFADWRA-A--------PA--TFESRVAVGL
DGSCNGLQHFSAMLRDSVGGRAVNLVPS--D--RPNDIYQRVADVVALKLSDPNLPLR--
------------------------------------------------------------
---HERDSVFKEKWRAHGM-------NRSIVKRSVMTLPYGSTRFSCAEFIHEDYLKKGE
A-------------------TEFET----------SEYRYAAEFLSHLVWDAIGEVVIAA
AQAMTWLQRAAGLLIKR--------------G-----GQQIDWTAPSGFKVQQAYNEID-
IIRVNTRLLGHTVIK-VFSG----------------------MK----------D----E
PSTRKHKNGIAPNFVHSMDAAHLTLTIQECKR----IG-VNSLAMIHDDYGTHAA---DT
EKLYRAIRTTFVEMYEKND-PLADFRDQFEDL-----------------------PALPS
RGD-----LGLSQVLESQFFFA
>UniRef90_A0A1Y9SS22
---------------------------------LPRTQVELERETREAGRARAVDMMDR-
--------RERDGH--ADTNPYAAAVYRRWLLPLADVIEAEVQ--ST----------GKA
GRRAAHVAL--------------------LK--PL-DPR-A----------VAHIAVRA-
ALVSLLK----D--G-DGDVRRVARAMGRDIYGELVLSAFAHVQPEI-YWTLLHN-----
--------LAKRRSTAANHR---VNVIRNAA-----------------------------
-----------------------NSHE-VELPQWL-------PTDREQVSLWLIEQLR--
----LLGMVDVRKRTTTAM-G---G-KYVT---EMDISMTDAAKAVVGGIRQAVEYTMPY
ALPFIEQPKDW--VS--MFDGGYHT-QEMRRQLPGFVNF---------GK----TSLTLD
EMAE----L-----D--MPNVREAINHLQAVRWRVNKRVLSAMKD----CARH-G-I---
----DMD---EIISQ-AEK---------------------------PKPTPPE----W-L
TPE-------MKKEDMTGDELVEFSQWKRRVAEWHTERKLNGTKWGRFYMTTRMADKFR-
DYPVIYFLYQADFRGRLYAQTTG--ISPQGSDMQKALLEFAEGKRLD----------T-P
EAVRWFKIAGANRFG--------V--DK---VPFEDRIAWVHKNEQ-Y--ILQFAADPV-
-SH-HGWRE--AD------SPLQFLAWCFEYVDWRA-A--------PA--TFESRVAVGL
DGSCNGLQHFSAMLRDSVGGRAVNLVPS--D--RPNDIYQRVADVVALKLSDPNLTLR--
------------------------------------------------------------
---HERDSIFKEKWKAHGM-------NRSIVKRSVMTLPYGSTRFSCAEFIVEDYLSKGK
A-------------------VQFET----------TEYRLAAEFLSHLVWEAISEVVIAA
AAAMSWLQRAAGLLLKR--------------G-----GQQIGWTAPSGFKVQQAYFEIE-
VVRVNSKLLGHTMIK-VANG----------------------ES----------N----V
PSARRHKNGIAPNFVHSMDAAHLTLTVQDCKR----NG-VNSMAMIHDDYGTHAA---DT
EKLYRAVRKTFVEMYETHD-PLVDFRDQFEDL-----------------------PALPS
RGD-----LSLAQVQESPFFFA
>UniRef90_A0A0F6N5K2
----------------------------YTSDELYQKQLELEGEMHGYGVTRFDRNNQR-
--------AIDSGT--PSDTDWNRRLLSNFIEPMVKGINAYK-EYYK----------TKA
GRPTVALKY--------------------IR--QV-QPE-Q----------AAYIAIKN-
ILDVLG----ST----TFDANWLVTTIGRRIEDQVRFTKLEEAAPKY-VGKVKDS-----
--------LAKRNSLQYAHQ---HKVLVATEKKLAEN-----------------------
-------------------PDRAQLEL-PRWQEWA-------EEDCKHVGSLLVNIFEQC
ILFEGEPVIRKEVQTVRK------G----T---LVFIKPTEKVTKWIHEFREAIGGLAPA
YAPCVVPPLDW--TS--PFTGGFHT-EAVSSTLHL---A----------KVR--NKRHLR
KLTK----E-----Q--MPAVYKAVNNLQKVRWRISERVLATANT----LVEL-G-L---
----PYA----LPSK-DE-S------D-----------------WKEKNPCPVPEYLQ-D
LR------GEQLKAALTASQWEAFQEWKQLARQNYDEESERVASFREVVRTLGQANRYV-
GFDAIYFVYTLDFRGRVYCQSSL--VSPQGGDLQKALIKFADGMKLG----------E--
RGEYWFKVHGANEWG--------W--DK---KTFDERVALVSEPEF-CEMCLDIASDP--
-VTFNDWIK--AD------KPWQFLNWCFEYADFLK-HVQSA--GNPQ--DFVSYIPCAM
DGSCSGIQHYSAMLRDTVGGTAVNLVNS--D--KPNDIYGEVCKVTIKELQAIADGSQ--
--VYDS------------------------------------------------------
KIDPVLAQQLAQEWLRLQP-------NRSLTKKPVMTLPYGSTQLTCREHVSQWLKDLQK
EENKRAKAEF----REPMKVHAFGDAD------SAMPLKFAESLMTSIVWHSIGKVVVAA
RAGMAYIKAVTSSVAKM--------------------NMPLEWTTPTGFIVRQEIYQFT-
TRQVNTQLLGGTKFV-VST-----------------------KS----------K----D
IDYHRMINSCAPNFVHSMDASHLTLATNYFAD----AG-ISSIAVIHDSFGTHAG---AT
DLLRERLRASMVDMYEQHD-VITNFLAETEGRL----------------MTAFEHIRVPE
RGE-----LQLDSINQSTYAFA
>UniRef90_A0A177S382
----------------------------------ATTQVELEHQIRDAGRARAVRMMEK-
--------NEQSGR--IENNPYSSAVFRRWLVPLRDMIEESVA--TT----------GKP
GRRAAHVML--------------------LR--SL-DPA-A----------VAFIAVRS-
ALTHAVN----S--G-DPNARNLGSEIGKDVYGELVLATFEHVNPEL-YWEVSHD-----
--------LDKRRSKSSRHR---YQTLRHSA-----------------------------
-----------------------QKAA-IEVPYWT-------PSDRTQVGLWLVELMR--
----EVGLIDVRRATVTK--Y---G-KLKE---TFEVTLSEEAEQIVRRIRGVVEMTMPF
HQPCIEPPKDW--VA--VNDGGYHT-REMRRQLPHCVNM---------RRQH--MRAMRD
RVVK----A-----D--MSRVLGAINHLQRVRWQVNTDILDVVLA----LGK--G-R---
----DFG---EVIGE-TWE---------------------------DKPAAPE----W-L
TPG-------MKAEDMTEAQADLFKQWKRSMAQWHTENKARGIKWGRFYSATQTALKYR-
DYAAIHFVYQADFRGRLYAMTTG--VSPQGSDLQKALLRFADGKPLA----------D-V
EAVRWFKINGANRFG--------I--DK---VTFEERLAWVDTRDA-W--IIEIADDPV-
-SNREHWEQ--AD------SPFQFLAWCIEYAQWRR-S--------PG--TFVSRIAVGF
DGSCNGLQHFSAMLRDCVGGRAVNLVPA--A--KPNDIYQQVADLVQRKLQAMDPAAL--
------------------------------------------------------------
---SERDRPFLSKWLAHGM-------NRKLVKRSVMTLPYGSTRYSCAEFIVDDYLRKDE
A-------------------KEFRK----------EEYSLAANFLSYVVWESIGEVVIAA
SQAMDWLQRSAHVLIRG--------------G-----QQQIEWTTPSGFPVVQVYQELE-
IIRARSLLLGGVMVK-IA-T----------------------TG----------E----H
PSVKRHKNGMAPNFVHSMDAAHLVLTTLACRE----AG-VDSLAMIHDDYGTHAA---DA
GKLFKLIRETFVRMYEANN-PILDFASGREGL-----------------------PPAPA
SGE-----LDLQEVLHSPFFFA
>UniRef90_UPI00075D63BB
---------------------------------------------MRESRERALRMMEK-
--------REQDGQ--ADMNPYARPIYRRYMIPLAGMIEESVA--ST----------GKA
GRRKAHVAL--------------------LK--PL-DPM-S----------VAFIATRC-
VMVAILG----G--SASDDARVVARHLGVAVYRELALASFENVSPEL-YWEIIHD-----
--------MDRRNSKDARYR---YRVIRDTA-----------------------------
-----------------------TNRD-IELPDWT-------QVDREQVGLFLIEGLR--
----QVGMVDVHRRTTNK--F---G-KVRE---AFEINLTDEALSLIGQIKSVVEVTMPL
HLPFIEPPKPW--TA--FNRGGYHT-NEMRRVAPYCISA---------PRVK--KREVLD
VYHR----A-----D--LTVVRGSINRLQSVRWQINAEMLDTVRL----VAK--H-F---
----DMD---EVFTQ-AET---------------------------PKPKPPE----W-L
PADRD----ALKKEDMTPDQLSEFTEWKRRAAEWHNQMKMRRSKFNRFYSATRVAERFK-
EYDAIYFMYQADFRGRLYAITTG--VSPQGSDLQKCLLRFADGKPLS----------D-P
DAVRWFKIHGANKFG--------V--DK---VPFADRIKWVEDRDQ-F--IVAMADDPV-
-SH-RDWTE--AD------SPLQFLAWCKEYAAWRR-D--------PT--GFVSRLPVGL
DGSCNGLQHFSAMLRDEIGGRATNLLPS--E--RPNDIYQQVADVVKRKLSELDIDSL--
------------------------------------------------------------
---AEKHQVFAKKWIAHGV-------NRKLVKRSVMTLPYGSTRYSCAEFIVEDYLRRGE
A-------------------VEFEK----------NEYTAAANFLSYVVWDSIGEVVIAA
SEAMAWLQKCASTLIKG--------------G-----QPQIRWTTPSGFPVVQVYNEAE-
LMVVNSMLLGGVRIK-VG-V----------------------GS----------D----T
PHINHHKNGLSPNFVHSMDASHLVLTVRECEK----QG-IDSLAMIHDDYGTHAA---DT
QKLFNIIRDTFVRMYEENS-PLDWFRDHNDGL-----------------------PPVPK
TGG-----LDLEQVRKSQFFFA
>UniRef90_A0A223VZI2
------------------------------------QQLELEQRMIDAGAAGYIKNQRY-
--------AEKAGR--GDQLDYAQRLMQEFVQPLAVALEAWLNKTGP----------GVA
SK---SRTL--------------------MR--TI-DPN-I----------AMFIALKN-
VFGSFT---YEE----IYPV-AIASKIGSMIEDELRFREFRNDHEAY-YKEVIED-----
--------FKRKGTQSYRHK---HRVMTFKS-----------------------------
-----------------------NEKG-QKWEPWT-------TKDKVDIGLKLLNIVL--
---TETDLIERKDYMKG-------KR---P---VTALVPTKDTLEWINQHEEFKQFMFPI
RMPCIVPPAEW--TG--MHDGGYYS-PVLRQ-------A------TPMVKAK--HG--KR
STKP----V-----D--WGYTMNALNRLQRVPWTINTRVLDILKE----VWRK-D-L---
----QIG---V-PSS-QPV---------------------------VIPPSPV----E-G
LE------KGQ---PIPDELQDAFTEWKRHATRLYTQDKERVSKAFQVTRVIRTANDYA-
EYERFFYVWYADFRGRLYSATSG--LSPQGPDFAKGLLRLERGKPLG------------E
RGWYWLRVHLANRYG--------Y--DK---ASYDQRVAWVDAQRD-RFI--RCANDP--
LSDRELWAN--AD------KPYQFLAALFEYAGAL-------QGASPS--TYISHLPIGL
DGSCNGLQNFSAMLRDAVGGKATNLLPG--E--NPEDIYGIVAKVLVRKVEAVVRKIAAG
KV----------------EEGD--------------------------------------
-----DAHDFAQKWLAYGI-------DRKLCKRPVMTLPYGATRQSCTEYIWEELVDKNK
---------------------ELFGN------Q----AFRAAVWLCPLLWSSIGEVVVAA
RQAMDWLQKCSSVISKN--------------------GDAIEWVTADGFRVYQKLVKID-
TFQIESV---LAGRF-QGR-VGTF-------------------S----------D----K
IDPVRQRLGVAPNFVHSQDATHMRMVINALEA----EG-IHDFAFIHDDYGTHAC---DT
DTMHRVIREQFYKLYSENC-P-LTAFKNTVE------A--E----TGV-----VLPPLPD
TGD-----LDLSLVLSSPYFFG
>UniRef90_A0A1T5BP89
---------------------------------LIRRQLVLEDEAHTLGAARYRQTRPM-
-PWKDE--TGLADE--EANLPPGQQLIKFATEPTAALIAERVEAARE----------GAA
GRRLSAVKW--------------------LE--LA-SPE-E----------VAYIAARV-
AVNSAA-----R----VDSFQTTAALAGDAIINHVEMLLFQEKNPAG-YVGLIRA-----
--------NY-RRTR-GSAK---RKEALRKLLANE-------------------------
----------------------------EARIAIP-------KAEKIQLGAFALEALV--
---DATGLFSLDRVPDH---------RGDR---VYRIQPTEAVEAWLEKQHARCELLEPL
HMPMIVRPKRW--RS--LTVGGYLT-SPG-H-NPTAFIKAPRNGGPGGDAAA--TRDYLR
QLAN----Q-----D--LSEVYKAVNHIQETAWAINKPILAIVRE----VWDS-G-G---
----SLA---GLPPR-LDK---------------------------PLPARPH----D-I
DT-------NEE----------ALAIWKRDAARVYEENAANRSQRFGVQQRLWMAERFA-
NEDAIWFPHSLDFRGRVYPTPAV-GFSPQSDDLGKALLKFAVGKPVG----------P--
TGGYWLAIHLANLFG--------V--DK---VSFGERVEWVGEHAA-Q--IIDSALNPLD
GE--RFWTT--AD------SPWMALAACMEYVGFLD---------QGE--DFISHLPIPL
DGSNSGLQHFSALLRDPEGAAAVNLVPS--G--EPQDVYSVVAERAQAVVDADD------
---------------------------------------------------D-----PDA
APWKN-----------GKV-------TRKVSKRPTMTYVYSATRFGMQDMVWQTLQEIDA
ANAAR-----------GEQPHLEG-----------ADNYEAARYLSHVLYGAIGNVVSAA
QGAMDWLREVAKVASDA--------------------GQAIQWTAPDGLLVRQSYRNVY-
GKRIKVHWQG-RRLQ-VTLAV---------------------LG--------------SA
LDTRGQTNGIAPNFVHSLDAAHLRAVARAAKR----AG-IDSLAVIHDSFGTHVA---DT
DKLVRLLRDTFVAQYED-D-ILMDFYNEVVAQL----P--P----AWAR----EVPPPPQ
KGD-----LDLNEVRHSSYLFA
>UniRef90_P06221
-------------------------------------QLQLEEEMFNGGIRRFEADQQR-
--------QIAAGS--ESDTAWNRRLLSELIAPMAEGIQAYK-EEYE----------GKK
GRAPRALAF--------------------LQ--CV-ENE-V----------AAYITMKV-
VMDMLN-----T----DATLQAIAMSVAERIEDQVRFSKLEGHAAKY-FEKVKKS-----
--------LKASRTKSYRHA---HNVAVVAEKSVAE------------------------
----------------------KDADF-DRWEAWP-------KETQLQIGTTLLEILEGS
VFYNGEPVFMRAMRTYGG------K----T---IYYLQTSESVGQWISAFKEHVAQLSPA
YAPCVIPPRPW--RT--PFNGGFHT-EKVASRIRL---V----------KG---NREHVR
KLTQ----K-----Q--MPKVYKAINALQNTQWQINKDVLAVIEE----VIRL-D-L---
----GYG----VPSF-KPLI------D-----------------KENKPANPVPVEFQ-H
LR------GRELKEMLSPEQWQQFINWKGECARLYTAETKRGSKSAAVVRMVGQARKYS-
AFESIYFVYAMDSRSRVYVQSST--LSPQSNDLGKALLRFTEGRPVN----------G-V
EALKWFCINGANLWG--------W--DK---KTFDVRVSNVLDEEF-QDMCRDIAADP--
-LTFTQWAK--AD------APYEFLAWCFEYAQYLD-LVDEG---RAD--EFRTHLPVHQ
DGSCSGIQHYSAMLRDEVGAKAVNLKPS--D--APQDIYGAVAQVVIKKNALYMDADDAT
TFTSGS----------------V-------------------------------------
TLSGTELRAMASAWDSIGI-------TRSLTKKPVMTLPYGSTRLTCRESVIDYIVDLEE
KEAQKAVAEG----RTANKVHPFEDDRQ----D-YLTPGAAYNYMTALIWPSISEVVKAP
IVAMKMIRQLARFAAKR--------------------NEGLMYTLPTGFILEQKIMATE-
MLRVRTCLMGDIKMS-LQV-----------------------ET----------D----I
VDEAAMMGAAAPNFVHGHDASHLILTVCELVD----KG-VTSIAVIHDSFGTHAD---NT
LTLRVALKGQMVAMYIDGN-ALQKLLEEHEVRW----------------MVDTG-IEVPE
QGE-----FDLNEIMDSEYVFA
>UniRef90_G2ZVZ6
-------------------------------------------------------MMEK-
--------NEQSGR--IENNPYSSAVFRRWLVPVRDMIEESVA--AT----------GKP
GRRAAHVML--------------------LR--SL-DPA-A----------IAFIAVRS-
ALTHTVS----G--G-GDNARNLGNDIGKGVYGELVLATFEHINPEL-YWEVSHD-----
--------LDKRRSKSSRHR---YQTLRHSA-----------------------------
-----------------------QKAE-IEVPYWS-------PSDRTQVGLWLVELMR--
----EVGLLEVQRVHETR--Y---G-KHKE---RLEVMLSEEAAQIVQRIRGVVEMTMPF
HQPCIEPPKDW--VS--VNDGGYHT-QEMRRQLPHCVNM---------RRQH--LRTMRD
QIAK----A-----D--MTNVLDAINHLQRVRWQVNTDILDVVLA----LGK--G-R---
----DSG---EVVGQ-TWE---------------------------DKPAVPE----W-L
TPG-------MKADDMTEAQAEQFKQWKRAMAQWHTDNKARGIKWGRFYSATQTALKYR-
DYPAIHFVYQADFRGRLYAMTTG--VSPQGSDMQKALLRFADGKPLE----------D-T
EAVRWFKINGANRYG--------I--DK---VTFEERIAWVDAHEA-M--ILRIADDPV-
-SRHDDWKE--VD------SPLQFLAWCIEYARWRR-S--------PG--TFVSRIPVGF
DGSCNGLQHFSAMLRDSVGGRAVNLVPA--G--KPNDIYQQVADLVQRKLQAMDPETL--
------------------------------------------------------------
---AERDRPFLSKWLAHGM-------NRKLVKRSVMTLPYGSTRYSCAEFIVDDYLRKDE
A-------------------KEFDK----------LEYSLAANFLSYVVWESIGEVVIAA
SQAMDWLQRSAHALIRG--------------G-----NQQIEWVTPSGFPVVQVYQELE-
IIRARSLLLGGMTVK-VA-T----------------------TG----------E----H
PSVKRHKNGMAPNFVHSMDAAHLVLTTIACRD----AG-VESLAMIHDDYGTHAA---DA
GKLFKLIRETFVRMYEENN-PILDFATGRDGL-----------------------PPAPA
PGE-----LDLQEVLESQFFFA
>UniRef90_M1ID95
-----------------------------------QDQVQTEKMSAELGKNRTNKRRLS-
--------HIEREE--ESVTSYGKVIVANTIRPLAIAIAEWVELALP----------EVH
SKTPIALKY--------------------IS--QV-DPK-I----------VALITAKH-
VINTIT-----N----TKNLTACAITLGGRIETEISLKNFKGLNPEL-YETVKKD-----
--------LDKRSWN-YNYK---RRKLRESAKRDE-------------------------
--------------------------V-MRWEEWT-------TTERLHVGMELVSLLI--
---ESTGLIEIATEQ-----H-----KHKT---VKVIKQTAKTKDWIDNRNKFNELLNPE
YLMMVMPPKSVVDGK--VTGHGYWT-SEMPE-LDL-------------VKQK--GKKFNK
EMEN----C-----A--MPEVTTAVNLMQSTAYKINPFILSVMQN----AWDK-G-L---
----SIG---GMPPI-KNL---------------------------DLPNKPH----D-I
ET-------NPE----------ALKKFKKDSVIVHTENNRMVSKRLLYAKIIWLAEKFK-
DYATLYFPLQLDFRGRAYCVPAF--LNYQSINGAKALLNFSQGKAIT----------KEN
RGVFWLAVHGSNMWG--------N--DK---VSFEDREKWSYDNLQ-W--ITECAEDPI-
AN--RQWED--AD------NPFQFLAFCDEWKRYQE-T------GDG----FVSHIPVNV
DGSCNGLQIYSLLLKDKVAGKLVNCLPS--E--IPQDIYQLVANEVIKTLKV------KA
SE----------------------------------------------------------
------GDPLAQKWLDYGV-------KRSTCKRPIMTICYGSTRYSCTDFVVEDLTKRKD
K--G--------------EMHPFD------------DMFKPATYLSKIIWASIGENLKSA
RVGMDYLQNNAKVISKE--------------------GIPIHWVTPVGFPVFQYYPEMK-
SKRVRSHLMG-EVFA-PQIKE---------------------ET----------K----E
TDKLRSRNAVAANYVHSLDSACMIKTVNIAKA----KG-IDNFCNVHDSFATHAC---DV
DKLNVSIREAFVETFS-KD-LLGKFKEDVGRLL----D--E----ETRG----KLPTIPD
SGD-----LELDLLYQSKFFFA
>UniRef90_A0A258Q2S4
---------------------------------LEEKQIALESEMGSMGVASYFKNLEK-
------------QG--QAENVVGMTLLDNSLEPLIGKLKEFSESTKS----------GQA
RRLGSTAKY--------------------LE--MV-GYK-E----------VAFLTLRR-
VINGIS-----G----KERMVSMAEAIATLLEDELNYRVFRKEAPRL-MDAIMRN-----
--------LKATAAN-YNHK---KKVLM--------------------------------
-------------------GAKTKLAG-IEQTKLP-------EEIRLKIGIKLIELVA--
---ELN-LCKLSTH----IEG-----KNKT---VIYVEATDSLQVWLALQNRKCSLLSPV
FLPMVSKPKAW--TN--MTDGGYLE-TKL----TL-------------MKTR--NKKYLA
ELDE----V-----D--MPVVYDSINALQDTPWIINKDVYGVMKE----LWDSTG-G---
----GIA---KMPYR-EGK---------------------------PIPQKPI----D-I
-----------------DTNPEALKAWKGRASATHNENFKNRSKVVALTQKLWLAEKFL-
DEDAIYFPHVMDWRGRAYAVPGF--VNPQSDDFGKALLQFSESKPLG----------T--
EGADWLAIQLANTYG--------Y--DK---VDFASRIEWAKANTE-A--ILDSATKPIE
GN--RFWLQ--AD------KPFQFLSACFEWLGYTM-Q--------GE--AYESRIAVAL
DGSCNGLQNFSAMLRDERGGKATNLVPS--S--KPSDIYQEVANVVQGFIDE------DA
TD----------V--------------------------------------H-----VEA
LIWKSALYRDGDKYITKPI-------GRKLTKRNTMTRPYSVTDGDIKFV--------GT
-----------------------D-----------VDIAKAAYYLADRNLNAISTVVVAA
EAAMKWLQDVAKVVSKQ--------------------EIAVVWTTPIGLPVRQFYTNNI-
AEIIQVFIGG-ERTR-VQFNK---------------------HG----------T----E
LNSRKQSAGISPNFVHSCDAAHMMSTVSLCKS----KG-ITSFSMIHDSYGVHAC---DT
RRLAETLREAFVMQYSV-D-VLGKFRDEIVYQLTNAGG--E----ELVK----DIPPLPP
YGT-----LDLTTVLDSEYFFA
>UniRef90_A0A2H4P7Q2
-------------------------------------QLDLEAKMHGAGLDRFVRNNDR-
--------AVNGGM--GSDTDWYRRLTRQFVKPMADGIQAYL-DYYE----------GRR
GKPSASLVH--------------------LR--CL-PTE-V----------SSYIAIKT-
IFDGLT----NP----NQTAQNLAEQIGKRIEDEVRFMKLEGAAPRF-IKAIKES-----
--------LKRSSSQKYSHG---HDVLVHAEKLLSE------------------------
---------------DKTRQDKYGVAV-DRHLSWS-------DNDVFNLGGKLIELFANN
MLMDGEPLIQKRLIIRSA------TD---K---VNVIESTPAMDLWVEKYKVVVGEMSPA
FAPCVVKPLDW--TG--PRFGGWHT-EKMRRQMPL---A----------KCK--SQAVLS
RLTQ----K-----Q--MPTVYRAVNALQAVEWRVHQQILSVANE----ARLR-G-L---
----PVA----MPAR-EK---------------------------LETPPCPVPSMFN-E
LR------GAELMAVLDDDQKEAFRQWKADAAKTYNDEAERKAKYREVVATIDQGIQYK-
DFDRIHFVYTLDFRGRVYCQSSL--ISPQGGDLQKALCQFANGMALG----------T--
EGVKWFKIQGANVWG--------W--DK---KTFPERVRLVSEGDF-VELCLDIAADP--
-LTFTDWTQ--AD------KPWQFLAWCFEYAAFVS-HCET---EPAE--TFISRIAVAM
DGSCSGIQHYSAMLRDEVGGREVNLVPG--D--APQDIYGAVAKIVGRWMEDISELQE-P
CESYTRML---SK-------GALEGQF---------------------------------
KLDPLEAQMLARAWLNIGV-------TRSMTKKPVMTLPYGSSQMTCRESIAQYLNDLQK
KENDQARGQF----RKPVPVHPFNETK------GSMSRMQGELLASGLTWEAIGHVVVAA
RAAMRFIKKVTHECGIR--------------------NQHLEWVTPTGFIVNQCIFDST-
ARRVKTQMMGETFFT-IRE-----------------------ET----------K----T
ISVNKMKSSSAPNFVHSMDASHLCIAVDDLAA----HG-ITSIAVIHDSFGTHAG---NT
ELLRKLLINSFVDMYLSHD-VIKDFYEAQCDRM----------------MVDLE-LDLPA
VGT-----LDLETVRSSQYIFA
>UniRef90_A0A0Q6XXA9
-------------------------------------QHELENLSVEMGIARYRKALED-
------------GG--DTAVPAGQQLMKAALKPMEEALAAWLEKTGQ----------GLA
ARSASLYHF--------------------IN--QL-DVA-A----------CAWLTAQG-
ALGQLA-----D----RPPMGRVALSLAMSLEGHLNIDAILKANPKL-GAKMVKR-----
--------MAGMSAD-RN-K---ALFIRKG------------------------------
----------------------GELAD-VKVVQWD-------DGVRTRVGSLLLMMFA--
---ESTGLVAVETV----AIG-----KGKT---QTVVRPTESCRMWLEESHARCELLNPV
RMPMVCPPRDW--TN--PFNGGFLS-HRL-R-QPL-------------VKTR--NKGYLT
ELKE----W-----D--MPWVYASVNALQATEWSINPDTFAVARM----LWEN-N-R---
----ADA---GLPSR-EKV---------------------------ELPSRSW----A-E
GE---------------EPNREVLHAWKVEAAKVWELNAKTESKRRQVVDKLWMAELMME
KGNRFHYVYNLDWRGRMYPVGPS--LTPQGDDLAKGLLRFTKGHPLG----------E--
EGAYWLAIHGANSFG--------V--DK---VSFQERIDWVEAHAD-D--ILDSANRPG-
SA--TFWME--AD------SPFVFLAFCHEWARLQS-HVDAG--GAEG--EFESHIAVAF
DGSCNGLQNFSAMLRDEVGGAATGLMPN--H--KPADIYSEVARAAQVIIDRDAAD--PE
SE----------N--------------------------------------H-----EVA
QRWVGK------------M-------SRKHAKRNTMTVPYGVTRRGMRDQLFGELKESEA
-----------------------------------QHRSIDASYLAACNYEAIGNVVVAA
RRAMDWLREAAKVAASN--------------------DLPVRWVTPAGFLAVQDYRQDV-
GEEMDFVVLG-RRLR-FHIVK---------------------DG----------D----K
LNTRKQSLGISPNFVHSLDAAHLMRTVLFCAE----DG-MKDFAMIHDSYGVHAG---LA
AQLRDNLREAFVAQYSD-P-VLEQFRDQLAEQL----P--E----ELRQ----ELPELPP
MGT-----LELAQVRQSEYFFA
>UniRef90_A0A0S4RDQ4
-------------------------------DSLYIRQLELELESVSIGVAKAREEILK-
--------AKQNGT--YSTSKAGIVLVYQLMQPLAKALVEFIQNSHK----------GSS
IKDMELSEL--------------------LQ--KV-KLD-K----------ASFIILRT-
ILNFMCDKDSVK----ILT---LSTGISKALLDELNIENFKQSEGN---ARLVLD-----
--------IEARDAKRCKSKDRTKAFLYSVM-----------------------------
-----------------------EDKG-IAKEILD-------KEHLVTFGHKLILIFN--
---QATGLLKIRQKKIG-------KH---S---AYVVEPTLELAGYIESIEGQCELLNPL
VYPMIAPPKDH--AP--NTYGGFYS-GIESLRVPL---V------KDVSKRH------KS
YLKD----L-----K--IPLVYSAINIIQQTKWCINTRVLEVFKH----YLEL-G-I---
----DIS---ELDIP-SLDE-------------------------IPLPPSPY----D-K
TM------DKEAFTKFKEANQNLIRSYQTACSEVYSRNAANRSKRILYKTLVNIATKFK-
DEQGIYFCYDLDWRGRVYSVQSGHCPNPQGMGISKALLKFAEGKAIG------------S
SGGKWLSLHGANAFG--------D--DK---LSLEDRFKWAYENER-DII--AVAKDP--
YENK-WWWE--AD------DSWKFLAFCFEWYEFY-------KSGYNS--SFKSHIPIAL
DGTCSGIQHFSALLLDERGAIATNVINSDID--KPSDIYAEVAKVVSKRVHNDALAGIA-
------------------------------------------------------------
----------EARVCDGKI-------DRSICKRNTMTTPYGVTSRGMIDQLYNELDPYTF
---------------------RGSEV------G----FFKVCAYLAKCNYEAIGEVVVAS
RLAMDWLKSVARVMQKA--------------------NKVFQWTTPSGFVVKQVYKKPK-
TKKVSTF---WGGSR-LRL-DIQ------------------EDS----------D----L
INHKKVIQGQAPNYIHSMDAAHLILSVNKAFD----KG-IDSFALIHDSFGIYPS---DC
ENMLEALKEAFIEMYSNDN-L-TKFRDEIASQM----P--T----ELVE----LIPPVPN
KGN-----LDITKVKEARYIFS
>UniRef90_A0A0D5LFP9
---------------------------------LPRTQVELERETREAGRARAVDMMDR-
--------REREGH--ADTNPYAAAVYRRWLLPLADVIEAEVQ--ST----------GKA
GRRAAHVAL--------------------LK--PL-DPR-A----------VAHIAVRS-
VLVSVMQ----A----DNDVRTTARLLGRHVYGELVLSTFAHGKPEI-YWALMRN-----
--------LLENRSTAAAHR---VNVIRNAA-----------------------------
-----------------------NSHE-VELPQWL-------PSDREQVALWLIEQLR--
----LLGMVDVTKTLRKGL-G---Q-RLST---EMDIMLTAQAQDVVSSIRGTVEHTMPY
SLPFIEQPKDW--IS--MFDGGYHT-GMMRRQTPSYVNL---------TK----NRRTLD
AMRD----L-----D--MPDVRSAINHLQAVKWRVNQRVLDAVKD----CARH-G-I---
----DMD---EIISQ-AEQ---------------------------PKPPRPE----W-L
TDD-------MRKEDMTGDELVEFSGWKRRMAEWHTDRKLRGTRWGRFYMATRMADKFK-
EYPAIYFLYQADFRGRLYAQTTG--ISPQGSDLQKSLLQFAEGKRLD----------T-P
EAVRWFKIAGANRFG--------V--DK---VPFEDRIAWVNQREQ-F--ILQFAADPV-
-SH-REWQD--AD------SPLQFLAWCFEYADWRQ-S--------PD--TFESRIAVGL
DGSCNGLQHFSAMLRDSVGGRAVNLVPG--D--RPNDIYQQVADVVALKLADPNLPLR--
------------------------------------------------------------
---HERDSVFKGKWKAHGM-------NRSIVKRSVMTLPYGSTRFSCAEFIVEDYLKKGA
A-------------------TEFET----------TEYRFAAEFLSHLVWDAIGEVVIAA
SAAMAWLQRAAGLILKR--------------G-----GQQIGWTTPSGFLVEQAYNEID-
IVRVNTKLLGHTVIK-VFGS----------------------MA----------D----T
PSISKHKNGIAPNFVHSMDAAHLALTVKECKR----LG-IDSLAMIHDDYGTHAA---DT
EKLYRAIRKTFVEMYETND-PLAHFRDQFEDL-----------------------PALPS
RGD-----LDLSQVEQSQFFFA
>UniRef90_A0A0F6NYB6
-------------------------------------QLQLENEMFNGGIRRFEADQQR-
--------HLQAGN--ASDTAWNRKLISEFIAPMAQGIQAYK-EEYK----------GKI
GRAPRALAF--------------------LN--CV-ENE-V----------SAYITMKV-
VMDMIQ-----T----DVTLQSIAMSIADRIEDQVRFSNLEGKAKKY-FEKVKAS-----
--------LKASRSKQYAHG---HKVMVVAEKNLAE------------------------
----------------------KSEDI-DRWIPWG-------KEELLNIGLTLLEILENS
VFFNGEPVFFRTIRTMGY------KK---T---LYFLQTSENIGEWVRAFKDHVAQLSPA
YAPCVVPPRPW--KS--PFNGGFHT-EKVASRIRL---V----------KG---DREHVR
KLTQ----K-----Q--MPKVYKAINALQNTQWQVNKEILNVADE----VVRL-D-L---
----GYG----VPHF-KPLI------D-----------------KDNKPANPVPVEFQ-H
LR------GRELKEVLSDEQWQSFIHWKGECAKLYTAETKRGSKSASVVRMLGQARKYS-
MFDAIYFVYAMDSRSRVYAQSST--LSPQSDDLGKALLRFTEGRSIN----------S-V
EDLKWFCINGANLWG--------W--DK---KTFDVRLNNVLQEDF-QEMCRDIASDP--
-LTFTQWVG--AD------APYQFLAWAFEYANYLD-LVDEG---RAH--EFKTHLPVHQ
DGSCSGIQHYSAMLKDEVGARAVNLKPS--D--APQDIYGEVAKVVIRKNNENMEASEED
FMTSGS----------------M-------------------------------------
HLQGAVLRTMASSWDSVGI-------TRGLTKKPVMTLPYGSTRITCRESVEDYLITLEE
EEVKRAIAEN----RKANKVHPFVSDKE----EGQILERDALNYMTALIWPSISEVVKAP
IVAMRMIKQLARYASKR--------------------NEGLEYTLPTGFILKQKIMATE-
MLRVRTMLMGDIRMS-LQV-----------------------DT----------D----V
VDETAMSGASAPNFVHGHDASHLILTVCDLVD----KG-IKSIAVIHDSFGTHAD---NT
VALRDSLRHKMVEMYENTN-ALQKLLEEHEERW----------------LVDTG-IKVPE
QGT-----FDIREILNSDYVFA
>UniRef90_UPI0008FDA309
-----------------------------------RTQVELERETREAGMARAVAMMDK-
--------REKEGH--ADTNPYAAAVYRRWLLPLADVIEADVQ--ST----------GKA
GRRAAHVAL--------------------LK--PL-DPR-S----------VAHIAVRS-
VLVEILQ----N--G-PGSVRNVARMMGRSIYGELVLSTFAHIQPEI-YWTLMNN-----
--------LSRRLSKAENHR---VNVIRNAA-----------------------------
-----------------------NSHS-VDIPQWM-------PSDREQVALWIIEQLR--
----LLGMVEVTKSTHKGM-G---R-QLVT---EMNVHLSDAAMAVVGSIRETVALTMPF
TLPFIEQPRDW--TG--MFDGGYHT-EDMRRQCPSYVNL---------VR----TEVSMS
MMHD----M-----D--APNVRDAINHLQSVKWRVNKRVLQAAKD----CARH-G-I---
----DMD---EILSQ-AEL---------------------------PKPAKPE----W-L
TDD-------MKKEDMTGDELVEFSAWKRSMADWHTERKLRGTRWGRFYVAMRTADKFA-
PYSEIYFMYQADFRGRLYAQTTG--ISPQGSDLQKSLLEFAEGKRLD----------T-P
DAVRWFKIAGANRFG--------V--DK---VPFEDRIAWVNQREQ-F--ILQFAADPV-
-GY-REWQD--AD------SPLQFLAWCFEYAEWRS-S--------PT--TFESRIAVGL
DGSCNGLQHFSAMLRDSVGGRAVNLTPG--D--RPNDIYQQVADVVSAKLSDPNLKFR--
------------------------------------------------------------
---HERDSAYRDKWLAHGM-------NRSIVKRSVMTLPYGSTRFSCAEFITEDYLKRGK
A-------------------PEFET----------SEYRFAAEFLSHLVWDAIGEVVIAA
SAAMSWLQRSAGLLLKA--------------G-----WQQIGWTAPSGFMVRQTYNEID-
VVRVNTKLLGHTVIK-VFGG----------------------MS----------D----A
PSASKHKNGIAPNFVHSMDAAHLALTVKECKR----QG-VNALAMIHDDYGTHAA---DT
EKLYRAVRKTFVEMYETHD-PLADFRDQFEDL-----------------------PALPS
RGD-----LSLAQVQESPFFFA
>UniRef90_A0A2D7VGV1
---------------------------------LIEEQLKIEQESIDFGIDHYRKQVAE-
--------AKQMSR--EGTTLHGILLMKHSVDKVSQVIRDFLDSALS----------GKI
GRYQTSALR--------------------LD--EI-DPE-V----------SAYIALKC-
MVDGVS-----N-R---MSLTKSSLMIGNALEDHVKFSIWQSKERKI-FNRTLKD-----
--------VKARTSNRHYQR---YNVIR-----KM-------------------------
----------------------SKIEV-LDYALWD-------KSERVRVGSKLIDLVI--
---GATGLFKVQTFQLS---------KRLR---ETVILATEDTLKWIEEVNKRGEVLHPR
YYPCVIPPLDW--SG--PLDGGYHT-DKLRQ-IPM-------------IKTT--NRKYLE
EMET----V-----S--MPMEYRCINALQRTQWCVNVKVLEVMKQ----VWES-G-Q---
----PWP---GIPPK-FDH---------------------------PIPPAPV----P-E
---------GMNKQDMDQELYQEFITWKKNAANIYNENARIGSKRIQFVRTLSMAQKFE-
KYRDIYFVYQSDFRGRKYTVSSF--MTPQGPDFAKALLTFSASEPIE----------N-D
EQAKWLAVHGANCYG--------Y--DK---VSLDDRYQWCLDNLD-K--IQRTAEDPF-
GY--RWWTE--AD------EPWQFLAFCFEWSGFAD-K------G--Y--GYMSSLPVMV
DGSNNGLQHYSAILRDPVGGKATNLTNE--E--IPQDIYQEVADLVLKDVQSE-------
------------------------------------------------------------
----YDVDTHAKRWIDSGL------ITRKLTKRPVMVVPYGGTMYSCRAYIEDAMREEFL
K----------------GVPNPFG-----------DDLFKSSMYLARSVWKAIGQVVVSA
REAMKWLQVIGNGISKK--------------------QMPIVWSTPSGFVVHQMYPAIK-
ERQIATHIDG-KLIK-PVIAT--------------------QDY----------A----R
VDRHRAVNGIAPNFVHALDACALTITVNKCLD----DG-IMDFAMVHDSYGVFAH---HS
PELAVNLRQAFYEMYNEND-VLHQFRLSATDV--------L-------D----EVESPPE
RGN-----LDLSKVLKSDYFFS
>UniRef90_UPI0007567617
-----------------------------------RTQVELERETREAGMARAVAMMDK-
--------REKEGH--ADTNPYAAAVYRRWLLPLADVIEADVQ--ST----------GKA
GRRAAHVAL--------------------LK--PL-DSR-A----------VAHIAVRS-
VLVEILQ----S--G-PGSVRNVARMIGRSVYGELVLATFEHLQPEI-YWTLINN-----
--------LEKRRSSAGNHR---VNVIRNAA-----------------------------
-----------------------NSHE-VELPQWL-------PSDREQVGLWLIEQLR--
----LLGMVDIHKRTHKGM-G---R-SMVT---EMDIHLTEVAQGVVGSIRETVTYTMPY
SLPFIEQPRDW--TA--MFEGGYHT-PQMQRQSPSYVNL---------VR----NRNTMQ
RMKG----V-----D--MPHVREAINHLQSVKWRVNTQVLDAVRD----CARH-G-I---
----DMD---EILSQ-AEL---------------------------PRPPKPE----W-L
TDD-------MKKEDMTGDELAEFSAWKRRMADWHTERKLRGTKWGRFYTATRMAEKFK-
GYPEIYFMYQADFRGRLYAQTTG--ISPQGSDLQKALLHFAEGKRLD----------T-P
DAVRWFKIAGANRFG--------V--DK---VPFEDRIAWVHKNEQ-Y--ILQFAADPV-
-SN-RGWQE--AD------SPLQFLAWCFEYADWRA-A--------PA--TFESRVAVGL
DGSCNGLQHFSAMLRDSVGGRAVNLVPS--D--RPNDIYQRVADVVALKLSDPNLMLR--
------------------------------------------------------------
---HERDSVFKEKWKAHGM-------NRSIVKRSVMTLPYGSTRFSCAEFIVADYLSKGE
A-------------------TEFET----------SEYRHAAEFLSHLVWDAIGEVVIAA
AAAMAWLQRAAGLLIKR--------------G-----GQQIEWTAPSGFVVAQEYNEVE-
LVRVNSKLLGHTMIK-VSNG----------------------FS----------D----L
PSAHRHKNGIAPNFVHSMDAAHLTLTVQECKR----QG-VSSLAMIHDDYGTHAA---DT
EKLYRAVRMTFVEMYETHD-PLADFRDQFEDL-----------------------PALPS
RGG-----LSLAQVQESPFFFA
>UniRef90_T0IL79
-----------------------------------RRQIDLEDEQRALGASRYQA-RAL-
-PWKVE--AGSIDE--EANLPPGHQLLKLATKPVAETIEAFLAEVCE----------RKA
GRHHRAVDF--------------------LL--LL-DST-E----------VAYLTTRV-
MVNLCM-----A----QTLLQTAATRVTEALIENLEFKSFREMNRKG-YKGFMKA-----
--------QEAR--G-YSRQ---RKAAVKKLFHSE-------------------------
----------------------------GCAIEVS-------SEEKVSIGTKCMELVI--
---DATGFFSLEKVRRA----------NGF---AYSLRPTETLQDWFDKQHARCALLDPI
NMPMVVRPRRW--RS--PTYGGYLT-PRH-G-NRF-------------IKQR--NHAYHV
EVRN----M-----D--LSKVYDSVNHIQDSPWVINTRVLEVMEQ----VWAD-G-T---
----SLG---GLPQR-EDD---------------------------PIPAKPE----D-I
DT-------NEE----------AKLKWKRDAAEVYTANAERTSARMSMHSGLWVARRFA-
DESAIYYPHELDFRGRVYPIPVF-GPSPQGCDWQKALLQFSEGLPLG----------L--
EGFRWLCIHVANLFG--------V--DK---VSFREREQWVTDNLP-A--LLDSAEDPLG
GQ--RFWTT--AD------SPYSALAALFELADAVR-M------EDPT--AYVSRVPIAL
DGSCSGIQHFSAMLRDAEGGEAVNLLPS--E--TPQDIYMRAAGKAQAIADATPFITYKV
K----KADGVEED--------------------------------------V-----TIP
NPWMG-----------GMV-------KRGIAKRPTMTFCYSATRFGMGGMIVQTLKEMDR
ELAAK-----------GQGPYLGG-----------ADNYHCAMWLSHVIFSSISETVPAA
AKAMEWLREAAKVAAEG--------------------GLPLWWTTPMGLPILQEYKAQK-
GERVEVHWHG-QRVR-MMVQK---------------------DT--------------ED
LDGRAQANGVAPNFVHSLDAAHLQAVALRCKH----EG-IKHLAMIHDSFGTHAA---NT
ARLSSILRDTFVEQYEG-D-VLGEFYEELKEQL----G--E----ELAA----KLPEPPK
SGD-----LDLNLIRKASYTFA
>UniRef90_A0A2H5BMU1
-----------------------------------QVQLEHEAEMHGAGILRFEKNNQR-
--------NLDSGN--ASDADWYRRLTREFVRPMADAIDAYK-SYYE----------GRR
GKPSACLSH--------------------LR--CL-SSE-K----------AAYIAMKV-
IFNSLH----GD----KIPAQVLANNIGRSIEDEVRFTKLEDVAPAY-ISAIKDS-----
--------LKKRSSKSQKFE---HDSMVHAEKEVVLFSHFCKLLDNGYTSEKVKELLGIN
KEKFEHLSQKRERAKEASTNDEYVVDF-DRWVAWP-------VNDVLQLGAKMIDIFANN
ILLEGQPIIEKVNISSGK------GRAKNT---PAAIVPTEATEKWIDGYKEVMGNMAPA
FEPCVVKPRDW--TS--PFNGGYHS-KEVSSKLHI---A----------KVK--NKQHLK
RLTQ----K-----Q--MPKVYKALNALQSVRWQIHPSVLDAANQ----ILLR-G-L---
----PLG----MPST-HK---------------------------PKKPVCPVPAIYA-D
LR------GEELMAMLDEEQKEAFFQWKRDTVAYYTNEQKRKADVREAKATLDQANKFS-
KFEELFFVYTLDFRGRVYAQGSL--VSPQGGDLQKALIRFAEAKPLG----------A--
TGEYWFKVQGANVWG--------W--DK---ETFAERVSRCETEEF-TEMCLDIAADP--
-ITFTDWTK--AD------KPWQFLAWCYEYAAYLE-WLEDG--KDGK--DFPSHVAVAM
DGSCSGIQHYSAMLRDSVGGKEVNLLPS--D--KPQDIYGAVSNLVVEWMEAIIDSKESD
CPIWDKLE---EK-----------------------------------------------
-YGPVSCYKFAEEWLRLGV-------NRSMTKRSVMTLPYGSSQLTCRDSIDDYLKDLQS
KADKKALASG----QAVGTIHRF---D------KDLPMKDAISFASMLVWRAIGEVVVAA
REGMAYIKAMSNAVSSL--------------------NKPMEWVTPTGFIVLQEVFTVTD
DKQVFTSMMGNCKFR-IKE-----------------------ET----------T----T
IDKTRMASSSAPNFVHSMDASHLLLSVLAFAD----NG-IDSIAVIHDSFGTHAC---DT
EKLRGLLSGAFVKMYEEND-VILQFKEHNEDVL----------------LTVFE-VDLPT
KGN-----LDLQEVLVSSYCFA
>UniRef90_A0A0B4CF06
------------------------------FKDKLARQIALEDESRALGASRYRARRPL-
-PWRHE--PSSTDE--EGDLPPGRQLLRLAIQPTAEAIRSFCDVVNH----------GGG
SRIPEAALI--------------------LS--SV-GAE-E----------AAYLTGRV-
ILSAAA-----E----GKKLTATAIAVADAIIEHQQMENLRRARADV-FKGVLRV-----
--------QAHGVR---SLK---MKRKIQAVMADC-------------------------
----------------------------GFDQPFP-------LAMRIRTGVKAIELFC--
---DATDLFAIESQ-------------GQR---TKYVRPTEAVHKWLEQQHARCELLEPI
SLPMIVRPRRW--SS--PFKGGYIT-KRP-G-NRL-------------VKQA--NAAYHD
QLRD----Q-----M--MPAVYDAVNAVQETAWKINGPVLAIMRE----IWDG-G-G---
----ELG---DLPAR-NPQ---------------------------PIPPRPA----D-Y
AE-------NEE----------AANRWKREASDIHDLNAKNVSKKLALSQRLWVATKFA-
DEEAIYFPHSLDFRGRVYPLATG-GPHPQGDDVAKALLTFADGHPIT----------E--
DGARWLAIHLAGLFG--------I--DK---VSFDERVKWVRDNQT-A--ILDSAADPLD
GQ--RFWAT--AD------SPFMALAACLEWAGYIR---------EGA--DFISHLPVSL
DGSNSGLQHFSAMLRDPIGAKAVNLEPG--D--RPQDIYSDVAAAVQARVNESY------
---------------------------------------------------D-----PAA
TAWKG-----------NKV-------TRKITKRPVMTFTYSATKYGYCDQILQTLREIDG
A----------------GQPYLD------------ADNYVAARYMAAEIWDGVQGTVVAA
AEAMAWLRTVASIMTKA--------------------GVPIRWTAPTGLPVLQTYKSRK-
ADLVRVVYKG-QRIR-LQVRN---------------------EL--------------SK
LDSKRQANGISPNLIHSMDASHLMGVANRCYD----SG-IHSLAVVHDSFGVHAA---RV
GELQDILRNTFADLYAT-N-WLEVFREEFVAQL----P--P----EWAE----KIPPVPA
LGT-----FDIETVRQSSYLFA
>UniRef90_A0A104JDG1
---------------------------------MARTQVELERETREAGKARAVTMMEN-
--------REKNGH--ADTNPYAAAVYRRWLLPLADVIEADVQ--ST----------GKA
GRRAAHVAL--------------------LK--PL-DPR-A----------VAHIAVRA-
VLVSLLK----D--G-VGDVRRVARVMGKDIYGELVLSTFEHVQPEI-YWTLLHN-----
--------LDARKSRAGTHR---VNVIRNAA-----------------------------
-----------------------NSHA-VELPQWL-------PSDREQVALWIIEQLR--
----VLGMVDVRKSTHKGM-G---G-SLVT---EMEIHLSDATKAVVGGIREAVAYTMPY
ALPFIEQPKDW--VS--MFDGGYHT-ADLRKIVPGFVNF---------GK----TSMSLQ
QMRE----L-----D--MPNVREAINHLQAVKWRVNRRVLQAVQD----CARH-G-I---
----DMD---EIISQ-AEL---------------------------PKPDKPE----W-L
TDE-------MKKEDMTGDELVEFSEWKRRMANWHTERKLRGSRWGRFYMTTRIALKFR-
DYPVLHFMYQADFRGRLYALTTG--ISPQGSDMQKSLLEFAEGKRLD----------T-P
DAVRWFKIAGANRFG--------V--DK---VPFEDRIAWVHQYER-H--IIEFANDPV-
-GN-RGWQE--AD------SPLQFLAWCFEYAEWRQ-R--------PS--DFESRIAVGL
DGSCNGLQHFSAMLRDSVGGRAVNLAPS--D--RPNDIYQRVADVVAAKLSDPNLEFR--
------------------------------------------------------------
---HERDSALRDKWVAHGM-------NRSIVKRSVMTLPYGSTRFSCAEFINEDYLKKGE
A-------------------TEFET----------SEYRFAADFLSHIVWDSIGEVVIAA
SAAMAWLQKAAGSILKR--------------G-----WQQIEWTAPSGFKVQQAYNEID-
IVRVNTKLLGHTVIK-VYGG----------------------MS----------D----T
PSARHHKNGIAPNFVHSMDAAHLTLTVQECRR----IG-VDSLAMIHDDYGTHAA---DT
EKLYRAIRTTFVGMYETND-PLADFRSQFDDL-----------------------PALPS
RGD-----LDLSQVEQSPFFFA
>UniRef90_B5BTW2
----------------------------------------------QRGRARARSMLER-
--------NEQAGR--ADNNPYATALYRQYVLPLRDLITSTIE-LHK----------TKA
GRHGAHVSL--------------------LK--QV-DPA-V----------AAYIAVRT-
AITVLLA----G--A-ANSARALSNHIGLSIQREVTLAGFEISNPDL-FWEVSHD-----
--------LDRRHSKASQHR---YAALMGAA-----------------------------
-----------------------RNKE-IELPMWG-------VGDREQIGSWMLETLR--
----TLGMVEVLHHKE-WN-R---G-KMRE---RIEASLSEDAMHTVQRISGLVELTMPL
HMPCIEPPKPW--TS--LNEGGYHS-KEMRYIMPHCVVM---------RHVK--SPALLD
ELRA----H-----N--WGTVLTAINALQQTAWQINGEMLQTILT----VAK--H-H---
----NMD---EIVSQ-AES---------------------------PKPGKPD----W-L
ADD-------MKKEDMDEDQLREFHMWKREMAQWHTDRKLQGTKWGRFYTATRVANEMK-
DYESIYFTYQADFRGRLYAQTTG--VSPQGSDLQKSLLRFAKGLPLG----------T-D
AAVQWFKINGANRFG--------V--DK---VPYAERIAWVDEHAA-R--IIAMADDPV-
-SN-FGWAE--AD------SPLQFLAWAKEFARWKR-D--------PA--NFVSQIAVGM
DGSCNGLQHFSAMLRDDVGGRATNLLPG--A--KPNDIYAQVATVTQARLAALILPDD--
------------------------------------------------------------
---DARGREFQRLWLKHGI-------NRKLVKRSVMTLPYGSTRFSCADFIVQDYLRKGL
A-------------------PEFEQ----------AQYASAASWLSHHVWASIGQVVVAS
AEAMAWLQKCSKVIMAK--------------G-----HPQIRWTTPSGFSVVQVYNGYE-
EYRISSRLLGGMRLK-VR-S----------------------AI----------D----E
PDSNLHKNGIAPNFVHSMDASHMALCIVDCVG----KG-ITDFAMIHDDYGVHAA---NA
PVLFESIRQTFVSMYEGND-PISDFAGSYDGL-----------------------PAQPK
AGK-----LAIREVLNSPYFFG
>UniRef90_Q2WC24
-------------------------------------QLQLEEEMFNGGIRRFEADQQR-
--------QIASGN--ESDTAWNRRLLSELIAPMAEGIQAYK-EEYE----------GKR
GRAPRALAF--------------------IN--CV-GNE-V----------AAYITMKI-
VMDMLN-----T----DVTLQAIAMNVADRIEDQVRFSKLEGHAAKY-FEKVKKS-----
--------LKASKTKSYRHA---HNVAVVAEKSVAD------------------------
----------------------RDADF-SRWEAWP-------KDTLLQIGMTLLEILENS
VFFNGQPVFLRTLRTNGG------KH---G---VYYLQTSEHVGEWITAFKEHVAQLSPA
YAPCVIPPRPW--VS--PFNGGFHT-EKVASRIRL---V----------KG---NREHVR
KLTK----K-----Q--MPAVYKAVNALQATKWQVNKEVLQVVED----VIRL-D-L---
----GYG----VPSF-KPLI------D-----------------RENKPANPVPLEFQ-H
LR------GRELKEMLTPEQWQAFINWKGECTKLYTAETKRGSKSAATVRMVGQARKYS-
QFDAIYFVYALDSRSRVYAQSST--LSPQSNDLGKALLRFTEGQRLD----------S-A
EALKWFLVNGANNWG--------W--DK---KTFDVRTANVLDSEF-QDMCRDIAADP--
-LTFTQWVN--AD------SPYGFLAWCFEYARYLD-ALDEG---TQD--QFMTHLPVHQ
DGSCSGIQHYSAMLRDAVGAKAVNLKPS--D--SPQDIYGAVAQVVIQKNYAYMNAEDAE
TFTSGS----------------V-------------------------------------
TLTGAELRSMASAWDMIGI-------TRGLTKKPVMTLPYGSTRLTCRESVIDYIVDLEE
KEAQRAIAEG----RTANPVHPFDNDRK----D-SLTPSAAYNYMTALIWPSISEVVKAP
IVAMKMIRQLARFAAKR--------------------NEGLEYPLPTGFILQQKIMATD-
MLRVSTCLMGEIKMS-LQI-----------------------ET----------D----V
VDETAMMGAAAPNFVHGHDASHLILTVCDLVD----KG-ITSVAVIHDSFGTHAG---RT
ADLRDSLREEMVKMYQNHN-ALQNLLDVHEERW----------------LVDTG-IQVPE
QGE-----FDLNEILVSDYCFA
>UniRef90_A0A160HX60
------------------------------YRQKVARQIDLENESRALGASRYRASRPM-
-PWRNE--TRAADE--EADLPPGRQLLKLATEPTAAAIREFCERVDH----------GGA
ARGVDAHLI--------------------LS--QI-GAD-E----------AAYLTGRV-
ALDAAA-----S----GMKFTATCIAVANAIIEHIQMDGLRQNRKDV-FKGLLKS-----
--------QQNASSL-VTSK---KRKAIKDIMIEH-------------------------
----------------------------GVDRTFT-------LQQRVRAGAKALELFC--
---DVTGLFVIESI-------------ARG---TKVIRPTEAVHRWLEQQHARCELLEPM
HLPMIVPPRRW--TT--PFRGGYVT-KTP-G-ARL-------------VKQT--NAAYHE
HLRK----V-----E--MSAVYSAVNAIQSTAWRINRPILDVIRE----VWDG-G-G---
----VLG---GLPNR-QPL---------------------------DLPPRPP----E-F
AH-------DEQ----------VKARWKREAADIHDLNSANLSKRLAISQRLWVAEKFA-
DEEAIFFPHSVDFRGRVYPIPSA-GPNPQGDDICKALLTFAEGHPIT----------D--
AGAGALAIHIAGLFG--------V--DK---VSHDERMAWFWANEH-L--VLDSANNPLD
GA--RFWAE--AD------SPFMALAACIEWAGYIR---------EGA--DFISHLPVSL
DGSNSGLQHFSAMLRDPVGAKAVNLVPD--D--RPQDIYSDVAAKAQALVDQDA------
---------------------------------------------------D-----ERA
VAWRG-----------GLV-------TRKVAKRPCMTFTYSATRFGMTDMIYQTLRELDA
N----------------GQPHLGT-----------ADNYASSLYLSYTLWDAISDTVVAA
STAMAWLREAAKVMTAA--------------------GQPIWWTTPTGLPVLQTYPRRR-
KDRMTVFHKN-KRLQ-INLQH---------------------SA--------------PG
IDGQRQVNGISPNFIHSMDAAHLMAVANACHD----AG-IYDLSVVHDSFGVHAC---RV
FELRSILRETFADQYSV-D-RLAMLRDELIAQL----P--E----AYAD----KLPPLPA
MGD-----FDINEVRRSDYLF-
>UniRef90_UPI0004030E40
------------------------------------------------------------
--------------------------LRRTLKPTADAIRAFLTDARA----------GRA
GRRHAAFDL--------------------LDQAQA-EPE-P----------LAYLTLRC-
AIQAGA-----R----EVRAQGVAKAIGNAVLDHLRAEEFARLNPEG-AEGLQKS-----
--------LA-ARAT-VSQK---RQRAIEAIQDAE-------------------------
----------------------------GVALNWS-------QHELVTVGLKLIELAI--
---EATGLFELKLIQTN-VDK-----QIRR---ERRLCLTDTMHDWLETQHERCELLDPI
PLPMVVPPCPW--TT--PSDGGYLT-PPI-G-TRL-------------VGSH--SRAYGD
ELSS----V-----D--MPIVYRAVNAVQATGWRVNRPLLEVLER----LETE-G-G---
----ALA---GVPPR-DPE---------------------------PIPARPL----G-E
-D-------EPE----------AVERWKRDAAKVHARNAAGRGKRLALAQQLWVARKLA-
DFPAIYFPHDLDFRGRVYPVPQG-GPHPQAGDIGRSLIEFARGKPLG----------P--
SGARWLAIHVANVFG--------I--DK---LRFEERIAWVEQHRA-E--ILDSASDPLD
GA--RFWTT--AD------KPWAALAACFEWAGYLQ---------HGE--AFVSHLPIAI
DGSNSGLQHLTALLRDAQAAPHVNLTPS--D--SPGDIYALVAAKAQVMADASR------
---------------------------------------------------D-----PGA
APWKD-----------GKI-------TRGIVKRPCMTYVYSATARGMGDQIRAELARLDE
AAASN-----------GQPPHLGG-----------ADNFASATWLATRLYCLIGDTVPAA
RAAMEWLKAAAKAISAL--------------------DLPLWWTTPAGLPVLQRYPNTK-
AGRIETTFRG-KRLQ-LQIAE---------------------EAGARTLAEWIDEKRVPT
TDGRQAQAGIAPNFVHSLDAAHLMLTVVAAHD----AG-ICDLAVIHDSFGTHAA---DT
DRLAAILRETFVAMYEA-D-PLARFRAALLEQL----EPHT----KLIA----TLPPLPA
VGE-----LDLQTVRGATYMFA
>UniRef90_UPI000463D846
------------------------------------------------------------
-------------------------LIRRYLNPYIAGIAEWMNASLS----------GKV
GRRSTASKL--------------------LE--DV-PAS-V----------AAFLMLKA-
IFNKVGVYNNQK----VCTLTGLALSGADLIHDEMRLRAFDDEYKKW-SQRIHED-----
--------FNKRELPREKR----EEYMRKVF-----------------------------
-----------------------LKAE-MPWSTWT-------TTDKVHVGMALLSIFK--
---EVTGDLIVSTVGTG-------KA---K---RDIVIPSEGLQKAVADNAAHCEALFTN
YFPMVVPPRDW--TAETLELGGYLS-HHVTP-YPL---V------KGSRRAY--KALLKG
LVKE----G-----K--LDTVLNAVNALQRTRWQINVPVLDAIEY----VYLN-N-I---
----PCG---KLPRA-NNK---------------------------KPDPAPK----R-L
----------E---FLP-ADHPEVKAYRAYCFSIHEHNRRVVGKRVMAGRAFQLARKFS-
QYDAIYFPHDFDSRGRVYPKPTG--LHPQGPDYVKGLLQFADGKPLG------------T
HGRRWLAIHGANCWG--------E--DK---LPLEERAAWAERHTD-LAR--SVAADP--
-RADLRWTE--AD------NPCQFLAWCFEWAAMS-------YMANPE--EYVSKLHIDL
DATCSGLQHFSAMLRDEVGGFHVNMVPN--D--KRQDVYGAVAAETIKLVEADLDGDN--
------------------------------------------------------------
-------ASLAQAWLKFGI-------SRGVTKRPVMVKPYSGTRQSCGQYVSDAVDEKLE
EG---HA-------------LPWPSE------D----MWTFKMYGADKVWAAIPKVVVAA
DGAMKWLCTVSRLVGKS-----------------QPKERRIEWTTPLGFPVHQAKFNVK-
SRQIETF---FDGRI-IKPRIND-------------------EL----------D----E
LDSRQMSSSVPPSFVHSLDACHLQMTIDRAAR----EG-ITDFACVHDSFGVHAC---DV
ERFSRIIRECFVEMYENHD-VLSDFLVSAERLI----S--E----EYQK----DIPPVPQ
LGK-----LDLRGILENPFFFS
>UniRef90_A0A068Q5R3
-------------------------------------QVELEQEIRQAGRDRARRMMER-
--------NEEAGR--ADNNAYANVLYRRYLLPLIDLIREGRK--GA----------GKA
GRRAAHVAL--------------------LE--PL-DES-V----------AAMIAVRA-
TLTALMV----K--G-EAQARAVGRNIGLAVQRELALSLFSVDQPDL-YWEITAD-----
--------LDRRHSKSQNHR---YNALVSSA-----------------------------
-----------------------KTAG-VDIPDWG-------PQGREQLGLWMLEQLR--
----SLNMVDITLAHTGGTLR---GGGSKS---EYLIDLTPEARGVINQVKDLVEVTTPY
HLPFIEQPKDW--VT--FDNGGYHT-NEMRAQLPYCVNL---------QRAR---RAVRD
EYRN----N-----PALTEQMRGAINKLQSVPWQINRDMLAAIKD----IAQ--H-L---
----DTD---EIVKQ-AEI---------------------------PKPKKPE----W-L
SDD-------HDKASMTPDQLEQFTDWKRLMREWYTDMKLRGTKWGRFYTARRLADKFA-
EYDSIYFLYQADFRGRLYAITTG--LSPQGSDLSKALLRFARGEPLD----------T-S
DAVRWFKINIANKFG--------V--DK---VPYDDRIKWVDDNDQ-F--LRAMGSDCL-
-SH-RGWME--AD------CPLQFLACCMEYARWRD-N--------PT--GFLSHIPVGL
DGSCNGLQHFSAMLRDEVGGKATNLLPG--D--RPNDIYGQVAGVTQKRLEQIDPAKL--
------------------------------------------------------------
---KEKEVSICARWVAHGI-------NRSIVKRSVMTLPYGSTRFSSGDYIAKDYLQHGK
A-------------------VEFSK----------PEYQQAANFLSFRVWDSIGEVVVAA
RSAMDWLQKSAVSVIRG--------------VHGGEPLQQIEWDTPSGFRVFQVYDEND-
IVVINSKLMGGCRIK-VG-S----------------------YS----------D----R
PAVNHHKNGLSPNFVHSMDASHLTICTLACPE----L----DLAMIHDDYGTHAK---HA
QTLFTRIRETFVRMYEEND-PLAQFASRYPGL-----------------------AAVPP
RGS-----LDLRQVLASPYFFG
>UniRef90_A0A077KYK0
-------------------------------------QVELEREVRQAGRDRARRMMER-
--------NEENGR--ADNNAYANVLYRRYLLPLVDLIREAKA--GS----------GKA
GRRAAHVAL--------------------LE--PL-DEA-T----------AAFLAVNQ-
TLTHLME----K--G-QQPARSVARLIGKSVQHELALSLFAVDQPDL-YWEVVHD-----
--------LDRRHSKSTSHR---YNALISSA-----------------------------
-----------------------KKAE-VEVPDWG-------PAGREQLGLWLLEQLR--
----LLGFVEITLLHDKKR-F---GVGHNS---EYVADFTEEARAVMAQVKDLVEVTTPF
HLPFIEQPRDW--TS--FSEGGYHT-PEMRAQMPYCVNL---------ARSN---REARD
FYKE----H-----PEYTAQMRGAINKLQSVPWQVNRDMLAAIKQ----IAL--H-M---
----DTD---EIIKQ-AEI---------------------------PKPKPPE----W-L
EEG-------MDKTNMTGDQLEQFTEWKRLMREWYTDMKLRGTKWGRFYTARRIADKFA-
EYDSIYFLYQADFRGRLYAITTG--LSPQGSDLSKALLRFANGKPLD----------T-S
DAVRWFKINIANKFG--------V--DK---VPYDDRIKWVDENEQ-F--IVAMGSDCL-
-SH-RGWLE--AD------CPLQFLACCMEYAAWVH-A------GKTQ--SFLSHIPVGL
DGSCNGLQHFSAMLRDEVGGKATNLLPG--V--KPNDIYGQVAGVTQKRLEGLDPAKL--
------------------------------------------------------------
---KERDVSICARWIAHGI-------NRSIVKRSVMTLPYGSTRFSSGDYIAKDYLQHGK
A-------------------VEFSK----------QEYQSAANFLSFKVWDSIGEVVIAA
RSAMDWLQRSSLCILRG--------------AHGGEPQQQIQWDTPSGFRVFQVYDDCD-
IVTINSKLMGGCRIK-VG-V----------------------FK----------D----S
PAMNAHKNGLSPNFVHSMDASHLTICTLACPE----I----DLAMIHDDYGTHAA---DA
QTLFTRIRETFVRMYEEND-PLAQFADRYPGL-----------------------AAVPP
RGS-----LDLRQVLASPYFFG
>UniRef90_C4ML35
-------------------------------------QRELELEAYGYGKDRAAQRIDR-
--------REGRGQ--ADENPYAQAVYRRFVLPLAEVIKADQN--AV----------KIR
GPKPAHRHL--------------------IA--AV-DPE-P----------AAFVAVRA-
ALVQLMG----A-K--ADRARVLITEVGKAVYHELLLTNFESLEPKL-FHQLTLG-----
--------FARRLDMNERYR---LNAYREEA-----------------------------
-----------------------ESKG-LALPEWE-------GLDIERVGAWVVSELA--
----TLGMLTIQTQSLAK---------KQR---VLVSALTEETSTLISGIREMVVENSPY
FLPCVEPPIPW--TK--HDEGGWHT-DEMRRLMPYAIKT---------HA------GVRH
LLDL----A-----D--LTKELACLNALQETKWRINRPILEALRL----MGG--K-I---
----DLG---EVLAQ-GEE---------------------------PRPERPE----W-L
GER-------MKVEAMDVDQAKEFRAWKRLTAKWHRKKKERAVKWGRYRHAMQVATKFV-
EYDALHFVYFCDFRGRKYAMTTG--VSPQGSDLQKALLHFAEGKPLH----------T-Q
GAKDWFRITGANRYG--------Y--DK---VDLQGRIDWVREHHE-D--ILAAAGDPV-
-AN-GWWLK--GS------KPLQFLAWCFEYAEWQV-F--------GD--SFLSHLSAGM
DGSCNGLQNFSAMLRDEVGGKATNLVPM--P--KPQDIYGRVGEVTTTLLLEVPP-----
------------------------------------------------------------
-----DPLAFHNRWLAHGV-------NRSLVKRSVMTLPYGSTRFSCAEFIMQDYLREGL
I-------------------PEFDE----------LEHAKAAQYLSKFVWKAIGDVVVKA
RGAMEWLQVSASELIDA--------------G-----ESRICWVTPTGFPVVQVYWEEN-
VHNIRTKLCGRARLF-VR-T----------------------EA----------D----T
PDKRRHRNGISPNFVHSLDASHLTSVTNACTA----LG-IRDLHMVHDDFGCHCA---DA
PALYTVIREEFVKMYEEHH-PLAEFQHRYPQCT----------------------GPLPS
QGT-----LDIREVLASPFFFS
>UniRef90_UPI00039B03BF
-------------------------------------QRDLEAESRAIGRASYRGKRNA-
-PWVDV--FGPGVD--EASLPPGRAMLRRALKPTADAISVFLDAGKA----------GRA
GRRHVAFEL--------------------LAPYQP-DAR-A----------LAFLTLRC-
ALQAGI-----Q----EHRVQKAAQMVARAIMDHIQATEFERVNPEG-AAGIQRS-----
--------LA-GRKI-VSAK---RQRAIAAIHEAE-------------------------
----------------------------GVALSWS-------PKQQVNLGLKLIELAA--
---VATGLFELIMVQTT-VGK-----AIRR---ERNLRVTEIASHWLERQHERSELLDPL
PMPMVVSPRPW--TT--PTDGGYLQ-PPI-G-TRL-------------VRSR--SRPYRE
ELAN----I-----D--MTTVYRAVNAIQETRWRINRRVLDVVTQ----LDAD-G-G---
----SLA---GLPSR-DGE---------------------------SVPNRPA----E-A
DE-------NPE----------VLARWGLESAKVHERNAAARSKRLTIAQQLWVARKLA-
DFPAIYFPHELDFRGRVYPVPQG-GPHPQAGDIGRALLEFAVGKPLG----------P--
SGARWLAIHVANVFG--------V--DK---VSFDERVAWVESNRS-A--ILDSAYDPLD
GH--RFWTT--AE------KPWAALAACYEWAGYVE---------QGE--AFVSHLPIAI
DGSNSGLQHLTALLRDAEAAPHVNLTPA--D--QPGDIYAVVAAKAQAMVDASN------
---------------------------------------------------D-----PEA
TPWKN-----------GRI-------TRGIVKRPCMTYVYSATAFGMTDQVNAELQRLDQ
ALQTK-----------GEPPHLGG-----------DDNFIAARWLAPRLYSLIGATVPAA
KRAMDWLKAAAKVMNAV--------------------DLPLWWTTPAGLPVMQRYANTK-
AGKVEVTFRG-KRLQ-LQLDE---------------------DASPPTFSAWTELGAVKV
MDGPQSVNGIAPNFVHSLDAAHLMLTTVASHE----AG-IVDLAVIHDSFGTHAS---ET
DRLSRILRETFVAMYEG-D-PLAQFRAELLDQI----ND-E----KLRA----KVPPLPS
KGD-----LDLKSVLDAVYMFA
>UniRef90_A0A1Z9VR06
----------------------------------------------EEGIDRFLEQEEK-
--------LSKTGILGTVDTK----LVKGALPLVSKAILDEL-EVVK-----------KT
PSRPFWFFA--------------------LG--NL--NS-D---------KVAYIGLNY-
AFIGVG-----Q----CTDVTNICSNIGKQICIELWAKRFEESDPKL-YKRLFEM-----
--------AKRNHNSPKHR----LKAMSAVA-----------------------------
-----------------------GREG-HPVERWD-------SEQLVNVGQAVLNCTM--
---VGSKLFEVYDRPKKKFFV---KN----------LGLSEVGRALVDDLTDSIKWMSPI
FKPMLVEPKLW--TSF--DSGCYHD-TKLASLVPL---V------RRVSKKQ--RELVEG
AFKS----G-----A--MARITRALNAIQSTPFAINKLVLQEVVH----AWER-G-D---
----II---SKFPRK-AKLKVPGKTKNWSELDAKQRKHVKKT------------------
------------------------------KEKIILRNRAFDADVVNMTTDLNLAVELA-
KHEKFYLPHNLDFRGRVYPIPT---FNHQRSDHIRALFQFARGKPLG----------N-D
-GAYWLCIHVANTGD--------F--DKISKKSLDDRIKWCNDNQR-ALY--LIGKKP--
ALTRHLWQQ--AD------KPFSFLAACVAFAG---------YVEEGD--DYVCHLPPAM
DGANSGVQHYSAALRDAKGGATVNLTKA--D--KPADVYQIVADRVNEELQHD--TCD--
------------------------------------------------------------
---------EAELWKQYGV-------NRKVVKRNVMTFAYSSEKFGFRQQLIEDLMKPLE
DEVLEGIRST----------HPFGDD------N----GSKAATYMAGKVWDAVNDVVTKA
AEGMRFIQKCAQLCAHE--------------------AKPLIWTSPIGLPVVHAYEDYN-
INRVRIFLYDKEIKP-SDASKNSKVTADGDVYNCIMVNLRTTPK----------G----T
LDKMKQRNAAAPNFIHSLDASHLMFSVIAALD----EG-IEDFMLIHDSFGTHAS---DT
GTFGYLIREQFVAMYEHFD-VMQRLYNATYSQL----N--D----NSRM----SMVDFPA
SGD-----LDLREVLHSHYAFA
>UniRef90_A0A2D8DUN9
------------------------------------------------------------
------------------------------------------------------------
------------------------------------------------------------
------------------------------------------------------------
------------------------------------------------------------
------------------------------------------------------------
------------------------------------------------------------
------------------------------------------------------------
-----------------MKPVYDSINALQDTSWRINRPVFQVLET----FYNQ-N-N---
----PIG---KIPPK-ESL---------------------------ELPAKPT----S-I
TD-------KKEFAEWVKNNKQTWTAWKHRASKVHEFNAKIESKRIQIRKIIKLAKTFE-
KEPEIYFPHQLDFRGRAYPVPMF--LNPQGVEHARALLEFSKGERMG----------NNP
ESARWLAIHGANQYG--------E--DK---CSLEDRVDWVNKNEQ-F--ILESAANPL-
NS--DFWKS--AD------KPFCFLAFCFEWKGYKE-N------G--A--NHETHIPVAV
DGTCNGLQVFSLLLRDEVGGAATNLIPS--D--KPQDIYGIVADRTIEALQNEDSDDY--
-----------YH--------------------------------------------P--
-KYEVSKKLLAQQWLRLGI-------NRKLTKRPVMVVPYSGTLHACREYIEKYVVDEVK
EH-------------------EWG-----------DELFFPTMYLARIVWAQINRTVIKA
REAMDWLQKVSRLASME--------------------DLPLNWSTPSGFIVLQQYREVR-
TRRIETKLGEGI-VK-LAVA--------------------TEEG----------T----R
LSRRRQRSGCSPNYIHSLDSSMLSLVTCKMKS----QG-VNHFAMIHDSYGVHAT---NV
DQLSKSLRRVCVDMFE-ED-LLAKFRDEIHAML----S--P----RNQK----KIPPLPE
KGS-----LDLDKVLESDYFFA
>UniRef90_A0A0F3L7W0
------------------------------YRQKVARQIDLENESRALGASRYRSNRPM-
-PWRNE--ARAPDD--EADLPPGRQLLKLATEPTARAIREFVERVDH----------GGA
ARGVDAHLI--------------------LS--QI-GAE-E----------AAYLTGRV-
ALDAAA-----T----GKKFTVTCIAVADAFIDHIQMDGLRQSRKDV-FKALLKS-----
--------QRKSSSL-VTRK---KRKGINNIMIAH-------------------------
----------------------------GVDRTFT-------VQQRVRAGAKALELFC--
---DATGLFTVETI-------------ARG---TKIIRPTEAVYRWLEQQHARCELLEPM
HLPMIVPPRRW--TT--PFRGGYVT-KTP-G-ARL-------------VKQT--NAAYHE
HLRT----V-----E--MSAVYSAVNTVQSTAWRINRAVLDVVRE----IWDG-G-G---
----VLG---GLPNR-QPL---------------------------DLPPRPP----E-F
AH-------DEQ----------VKARWKREAADIHDLNAANLAKRLAISQRLWVADKFV-
DEAAIYFPHSVDFRGRVYPIPSS-GPNPQGDDICKALLTFAEGHPIT----------D--
AGAGALAIHIAGLFG--------V--DK---VSHDERMNWFWANEH-L--ILDSATNPLD
GA--RFWAE--AD------SPFMALAACIEWSGYIR---------EGA--DFISHLPISL
DGSNSGLQHFSAMLRDPVGAKAVNLMPD--D--RPQDIYSDVAAKAQALADQDE------
---------------------------------------------------D-----ERA
LPWRG-----------GLV-------TRKIAKRPCMTFTYSATRFGMTDMIYQTLRELDA
S----------------GQPHLGS-----------ADNYASSLYMSYALWEAISGTVIAA
STAMAWLREAAKVMTAA--------------------GLPIWWTTPAGLPVLQTYPKGR-
SSLVKVYHKN-KMMR-LKLRH---------------------DA--------------PG
IDGQRQANGISPNFIHSMDAAHLMAVANACRE----AG-IFDLSVVHDSFGVHAA---RV
FELRSILRDTFADQYSV-D-RLAIFRDELIAQL----P--E----AFAA----KLPPLPA
MGD-----FDINEVRRSDYLF-
>UniRef90_I7FXR7
---------------------------------------------FNGGIRRFEADNMR-
--------SITSGN--ESETAWNRRLLSELIAPMAEGIQTYK-EHYT----------GRK
GKPVRALAF--------------------LQ--CV-ENE-V----------AGYITMKV-
VMDMLN-----T----DVTLQAVAMTIAERIEDQVRFSKLEGVAAKY-FEKVKAS-----
--------LQASRSKQYRHG---HRVMVSAEKSLTE------------------------
----------------------RGEDV-ERWEAWP-------KEVCLQIGMTLLDILETS
VFFEGEPVFFRAIRQNGV------R----S---TYYLQTSETVGNWISEFREHVSQLAPA
YAPCVIPPRPW--KS--PFNGGFHS-EKVASRVRL---V----------KG---KREHVR
RLTP----K-----Q--MPNVYKAINALQETQWQVNTDVLAVADD----VVRL-N-L---
----GYG----MPSF-SPLI------D-----------------RDNKPNNPVPVEFQ-H
LR------GRELKEMLNDDQWSTFIAWKGECARLYTAETKRGSKSAAVVRMIGQARKYS-
KFDAIHFVYAMDSRSRVYAQSST--LSPQSNDLGKALLKFAEGRSIA----------T-V
EDLRWFCVCGANLWG--------W--DK---KIFDTRVSNVLDDDF-KEMCRDIAADP--
-LTFTQWAG--AD------EPYQFLAWAIEYASYLD-HVEDG---RSS--EFLTHLPVHQ
DGSCSGIQHYSAMLRDKVGAAAVNLSPS--N--EPQDIYGRVAQVVIEKNTANMDAREED
VFTSGS----------------L-------------------------------------
TLQGSVLRAMASAWDCIGI-------TRNLTKKPVMTLPYGSTRLTCRDAVADYLVGLEE
SEAKKAAAEG----RGINAVHPFGNDE------GQTREGSALNYMTALIWPSISEVVKAP
VVAMKMIRQLARYAARR--------------------NEGLEVTLPTGFILQQKIMATQ-
ALVVKTQLMGRIEMS-LQV-----------------------ET----------D----I
VDEAAMMGAAAPNFVHGHDASHLINTVCALVD----AG-VKSIAVIHDSFGTHAP---KT
AVLRHALKSEFVAMYADTN-VLAALVAEQEDRW----------------SVDTG-IEVPE
QGD-----FDVREVMNSEYCFA
>UniRef90_UPI0009B9AB36
------------------------------------------------------------
------------------------------------------------------------
------------------------------------------------------------
------------------------------------------------------------
------------------------------------------------------------
------------------------------------------------------------
------------------------------------------------------------
------------------------------------------------------------
------------------------------------------------------------
------------------------------------------------------------
-------------------------AWKRARAEVYEENARGTSRRLSAAQKIALAVKFK-
DEEAIYFPHNLDFRGRVYPIPSI--LTPQGDDQAKALLTLAEGVPLG----------E--
DGAFWLAIHVANCFG--------V--DK---VAFSERLAWVKANEE-M--ILDSALSPLD
GQ--RAWSK--AD------SPFCALAACFEWLGYSI-N--------GN--EHVSHLPVAL
DGSCNGLQNFSAMLRDSIGGSATNLLPQ--D--KPADIYTAVMDVAAARVRA------EA
EA----------G--------------------------------------N-----ACA
LFWDGL------------L-------TRGIVKQPVMTLPYGVTKSGMRGQVQANAKKEGL
-----------------------------------SPSNEQAAYLGDILWDCIGEVVVAA
RQAMDWLKEASKVASAS--------------------DLPIAWTTPAGFPVLQEYREDL-
GKRVTTHIGG-KRVE-LIVAM---------------------DG----------S----K
LDRRRQGLGISPNFVHSCDASHLMLTTCLASD----NG-ITSFAMIHDSYGTHAG---NT
GTLAAALRHAFIEQYEG-D-VLGNFRTELAEQL----P--V----EVAA----DLPEIPP
FGD-----LDLSAVLESSYFFA
>UniRef90_UPI000988A2CE
------------------------------------------------------------
------------------------------------------------------------
------------------------------------------------------------
------------------------------------------------------------
------------------------------------------------------------
------------------------------------------------------------
------------------------------------------------------------
-----VPPVDW--SPETVTNGGYIT-AANKPL-------------SMIKTP---NRTYLR
ELRN----A-----A--MSDVYDALNSIQRTPLKVNKFVLDWINY----FIEN-Q-V---
----TWADDLDLPVL-CQRN----VED-------------------HVRR-PA----D-A
-----------------DVNEEALFWYQKDCTEFYRDEQMQAGKRAGFYQMIGLAEKYV-
DQERFYVPWQGDRRMRVYPASK---LNLQGHDYTKALLKFADGVELG----------K-H
-GLKWLEIHMANLFG--------V--DK---CSFKQRRAWVREHAT-EIK--LLAVDP--
LASRDFWTQ--AD------SPWQALAVAKELSEAW-------SMDNPK--KFVSYIPVAL
DGSCSGLQILGAALRCEETGQHVNLIPK--D--APADIYGVVSGIVEKELRGIVGDMDRK
-EVLKTAEAETYKAWRKKVEHANDGDWS-----------FVIERVKGSTA-EDDTKVIKE
LRKTYFKYTEAWAWLQFGL-------NRSTVKRNVMTYCYGSEQFGFTEQCLEDIIQPAY
KAHRKAIASG------QHSEWYF-NG------T----GNRAAQLLASHVYPAVKRTVLRA
AQAMDWMQKTAKLIAKE--------------------NRPVRWTTPLGFPVLQEYRKTK-
EAKTQCYFQGSRRIL-SVN----------------------LEQ----------Q----N
YDPHKAATAVAPNVVHSLDSTHLQSVVNMARDELG----VQHFALVHDSFGTHAG---NT
EGFFGVIRKALIDLFTEHD-VFQDLYDEFKAQI----H--P----DKRH----EIPDLPE
YGD-----LSLEQIADSLYAFA
>UniRef90_UPI00079FE2AE
------------------------------------------------------------
------------------------------------------------------------
------------------------------------------------------------
------------------------------------------------------------
------------------------------------------------------------
------------------------------------------------------------
----------------------------------------------------------PS
YAPMVVPPRKW--SPETVRRGAYIT-PASKPL-------------SMIKTQ---NKAYLR
ELQT----A-----G--MEKVYDALNRIQETPVRINKTILNWLET----FIEQ-Q-L---
----PWAMDIDLPAM-HKLD----IKD-------------------YTPAKPE----G-L
-----------------ADDDYRVKEYQAACREFYVMEAAERAKFSAMLSVLEMARGVA-
HKDRFFVPWQGDTRMRVYPVSK---LNFQGADYVKALCQFADGVALG----------K-H
-GMKWLMIHMANLMG--------V--DK---VTFEERVKWVEAHKE-QII--ALAKDP--
RDCRDFLMS--AD------KPMQAIACATELAEAW-------SMKNAE--EFVSYIPIAL
DGSCSGLQILGAALRCEKTGEHVNLIPA--G--RVADIYRVVSDIVTSEFKSMVEGCESK
-EDAEALATEKA--LEV-YLEAHDGDASNFEKALELAKAHAIREDKEKGI-EKEAGYITE
MRKVYRSYTEAYAWLQFGI-------DRGTVKRNVMTYCYGSAQFGFKEQCMEDIIHPAY
MEYKQKKNRG------EDAVWHF-HG------N----GSAAAALMAKHAYAAVKRTVLRA
AQAMDWMQKAAYLIAQD--------------------NAPVRWTTPLGFPVLQEYRVTK-
EQVVNCITLGQRRQL-HVR----------------------IDT----------L----D
YDKNKAKNSIAPNVVHSLDSCHLQSLVNMAYEKHG----IKHFALIHDSFGTHAG---NT
EVFFKVIREAMVEMFENTD-VFAELEQEFKLQC----N--P----EKHD----KFLTLPE
YGN-----LDLHGIIESDFAFA
>UniRef90_A0A1B0Z1L8
------------------------------------------------------------
------------------------------------------------------------
------------------------------------------------------------
------------------------------------------------------------
------------------------------------------------------------
------------------------------------------------------------
------------------------------------------------------------
------------------------------------------------------------
-----------------MPDIYKAVNVLQNTAFKINVKVYQVANT----IFHN-G-S---
----VVG---KLPST-EDI---------------------------PLPPKPH----D-I
AT-----------------NKEARKKWKRKASPVHKANAELKSKRLLIDKLLWVANEYQ-
NYPEHYYPMQYDFRLRIYCVPMF--LNPQGNDLSKSLLLFADGKPLG----------T-L
EALDKLKIHGANMYG--------E--DK---LTLKGRVKWVDDNEE-A--ILASARDPH-
NH-YDFWAR--PS----VGEPFQFLAFCFEYEEYVN-S------GRSL--NFVTHLSCFS
DCTNSGLQIFSGMLRDEVGGKATNLTVE--E--TPQDVYGEVANKTLDYLKQ--------
------------------------------------------------------------
----MKDSQLKKMWLEYGI-------NRKTTKKVTMCVVYGLTQYSCRAYIQEHLEDMVE
E----------------GKPNPFSKNLDEEEKTGIPSILKATNYLSKLVWKAIGDVIISA
KECMVWLQKVSRLVSDN--------------------GLPVTWTLPTGAIVQMNYKQMK-
KQRINTRMGESMLTKKVTIQ---------------------HET----------N----K
IDKRKVSNAIAPCLIHSLDGSILAKSVSLASS----KG-IKSFACVHDSFGVLAP---DV
QLINDCVRKSFYDIFNNKN-ILEDFCKEITPQI----A--K----KKQH----LIPELPK
MRN-----LDISEVLKSDY---
>UniRef90_A0A136Q9S6
------------------------------------------------------------
------------------------------------------------------------
------------------------------------------------------------
------------------------------------------------------------
------------------------------------------------------------
------------------------------------------------------------
------------------------------------------------------------
------------------------------------------------------------
-----------------MPEVYDAINAMQHTAWAINGRVLEVVRN----LWNN-G-A---
----TLG---GIPAA-DDQ---------------------------PIPPKPL----F-L
EQ-------ELPREEWSEDQVRQFKEWKREATDTYAANAKLKSLRLQFAKVLMIAEMFE-
HEEEIYFPHQFDFRGRAYAVPMF--LNPQGSDIAKGLLEFANAVAIN----------D-E
EGANWLAIHGANSYG--------Y--DK---VSLAERVRWVQENEG-E--ILACAADPY-
SH--SMWAK--AD------KPFQFLAFCIEWAEFKR-E------G--Y--GYLSTLPIAM
DGSCNGLQNFSAMLRDAIGGEAVNLVPQ--E--KPADIYQKVADRVLLRVEADAVGQD--
------------------------------------------------------------
----EALSALAQGWLKHGI-------NRKVCKRPVMTLAYGAKEFGFKT---QVFEDTVM
PYKLK-----------AGKEFPWE-----------GSGWAAAEYMGKLIWECVGEVVVAA
RQAMDWLQKAARLAA---------------------------------------------
------------------------------------------------------------
------------------------------------------------------------
------------------------------------------------------------
----------------------
>UniRef90_A0A1Z9IUA9
------------------------------------------------------------
------------------------------------------------------------
------------------------------------------------------------
------------------------------------------------------------
------------------------------------------------------------
------------------------------------------------------------
------------------------------------------------------------
----------------------------------L-------------VKAT--NRRYLE
ELKNIA--H-----E--MPLVYESVNIMQQTEWVINKPIFEVIKY----CMEN-D-V---
----SKG---KLPIRITEE---------------------------DLPPKPL----D-I
KT-----------------NKEALTKWKREAQAVHKSMGQSMSKWIQVRQIESEAELLL-
DKTGFFYPYQLDFRGRVYPKPAM--LSPQSADYSRALLTFKFGKKMG----------D--
-SYDIFAIAGANLFG-------EV--DK---EELPVRLQWVLDNSA-R--IIDCARNPL-
ET--TYWED--AD------KPFCFLAWAIEYSNYMK-A------ENKE--NFITTLPIQA
DCSNSGLQHYSAMMRDEIGGKATNLVPS--N--KPNDVYGLVAQKVIMKLRD--------
------------------------------------------------------------
-----ETNPLAQKWIDYGI-------DRKICKKPVMCLPYSLTKYSCRRYIEDHMKKQKE
ERGVSCE---------IFRVSERE-----------DGIFHATNYLTPIVWDSINEIIVGA
KEIMKFLKDVSKLVASE--------------------NLPVTWKTPLNFPIQMLCYEKE-
SKRVKTQMGD-SIVK-LSVAH---------------------DT----------D----R
ISKRKTAQSICPNFIHSLDASVLQLAVVKAKQ----MG-VDNFSMIHDSFGATTP---DT
QVMATALREAFCEIYE-HD-VLKNFADDMYMLL----S--E----KNQK----KFPKMPE
KGN-----LDLSQVKQSVF---
>UniRef90_A0A1B1IVX7
------------------------------------------------------------
------------------------------------------------------------
------------------------------------------------------------
------------------------------------------------------------
------------------------------------------------------------
------------------------------------------------------------
------------------------------------------------------------
------------------------------------------------------------
-----------------MPEVYQAVNAMQNTPFKINIKVYQXXXXXXXXXXXN-G-S---
----VVG---KLPST-ENI---------------------------LLPPKPH----D-I
AT-----------------NEIARKQWKRKASQIHQENAELKSKRLLINKLLWVANEYY-
QYPKHHYPLQYDFRGRVCCVPIF--LNYQGNDLAKALLLFADGKPLG----------T-L
GALDKLKIHGANMFG--------M--DK---KTLKERVKWVNDNEE-A--IIASAKDPH-
NH-YDFWSH--------CSEPYQFLAFCFEWEEFIN-S------GRDL--NFITHLSCFS
DCTNSGLQIFSGMLRDEVGGKATNLTAE--E--IPQDVYQEVADKTLEYLNK--------
------------------------------------------------------------
----KKDSQLKRMWFDYGI-------NRKTTKKVTMCVVYGLTQWSCRAYIEEHLEDMVE
E----------------GKPCPFMKNKEEAEKAGIPSIFKATYYLSKLVWKAIGDVIISA
KECMVWLQKVSRLVSDN--------------------QLPVTWTLPNGYIVQMNYMQMK-
KQRVNTRMGETMKTKKITIQ---------------------YET----------N----K
IDKRKVSNAIAPCLIHSLDGAIMQKTVALASS----KG-ITSFACVHDSFGVLAP---DV
QLINDCVRKSFVDIFNNEN-ILKNFCKEIIPQI----A--K----KKQH----LIPELPQ
MRN-----LDISEVLNSDY---
>UniRef90_UPI0009E9629B
------------------------------------------------------------
------------------------------------------------------------
------------------------------------------------------------
------------------------------------------------------------
------------------------------------------------------------
------------------------------------------------------------
------------------------------------------------------------
------------------------------------------------------------
------------------------------------------------------------
---------------------------------------------------PA----F--
ET-------DEL----------ARKEWKREAAKIHALNARRKGKRLALMQKLWVAEKLV-
DFPEIYFPHSMDWRGRVYPIPAG-GPSPQGDDTGKALLTFASGMPLG----------T--
TGARWLAIHIANLFG--------E--DK---VSFEDRIRWVEKNEA-A--ILDSAADPLD
GQ--RFWTT--AD------KPWQALAACLEWAGYRA---------EGE--SYRSHLPVAL
DGSNSGLQHLTALLRDAKAAQEVNLVDQ--D--RPGDLYATVAARAQQLVNLSS------
---------------------------------------------------D-----PGA
EPWKG-----------DRV-------TRKIVKRPCMTYVYSATRLSMVDQIRETLEDLDE
ESSGP-----------GELPHLRG-----------ADNEAAAFWLSGVLYKLIGTEVPAA
RRAMDWLRKAMALLNKA--------------------DLPIWWTTPVGLPVLQRYPKVK-
ARSVEVTFRG-KRMQ-LLVAG---------------------EGGAPSLLEFLEDNKGAW
NDARQASSAIAPAFIHSLDAAHLMLVANACAD----RG-IDSMAVIHDSFGTHAA---RT
DELAVILRETFIELYQS-D-PLAAFREEVLDQL----QRDP----KLAE----KLPPLPC
QGH-----LDLTAIRAAGYMFA
>UniRef90_B7GAR6
------------------------------------------------------------
------------------------------------------------------------
------------------------------------------------------------
------------------------------------------------------------
------------------------------------------------------------
------------------------------------------------------------
------------------------------------------------------------
-KPMIVPPKPW--SR--PDEGGYKM-LRTEL-LR----Y------HGCNMQK--EV--LQ
N-------V-----D--LSIVFDGLNALGRVPWRINQRVLTVAQR----CWDN-N-I---
----PLG---DIPSK-DDN---------------------------PLPEEPL----H-P
-------------------KR---QEQFWEPETPGYESYDLRSLRCSAMLKLDQAEKFK-
EFEEIFFPYNMDFRGRAYPVPPH--LSNVGSDLCRGVLKFAEAKPLG------------P
RGLYWLKVHLANFAG--------K--DK---MSFDDRVKFVDDNLE-QVR--LSAEDP--
FAGERWWMS--LE------DPFQGLATCLEIIDAI-------DCGNPE--SFLCSLPVHM
DGSCNGLQHYAALGRDSVGGKAVNLCAY--D--EPQDVYVGVMHEVVRRKELSY------
------------------------------------------------------------
--------NRAAKLVNGLI-------DRGVVKRTVMTSVYGVTYIGARQQIQEKIISKGH
DV-------------------DEMSN------E----IFQACGYVASLTMEVMGDLFTGA
RETMNWLTTCARMITQH--------------------GFPLAWVSPIGLPAIQPYRQKK-
AATIVTL---LQTVT-LIN-ESD--------------------D----------L----P
IHKQRQVSAFPPNFIHSLDSSHMLLTALEMDR----RG-L-TFSAVHDSFWTHAC---DI
DEMNEALRDVFVDLYSQPL-L-ERLKQTWEM------R--Y----PEL-----EFPDIPK
RGD-----LNLAEVKQAKYFF-
>UniRef90_A0A2D7ESI3
------------------------------------------------------------
------------------------------------------------------------
------------------------------------------------------------
------------------------------------------------------------
------------------------------------------------------------
------------------------------------------------------------
------------------------------------------------------------
------------------------------------------------------AKLHLK
RLKD----Y-----D--LTEEYACLNALQQTEWRINKNVLDVVQN----LWDN-G-Q---
----QIG---KLPPR-DDL---------------------------PLPPYPF----G-K
-----------DRKELTEDEKAEFRNWSRKRSTIYSENNRSVSKRIQVERTLQVAKQYA-
GYDRFYYVWQNDFRSRKYASSTF--LSPQSADWSKSLIEFSEAQPVN----------N-W
DDARWLCIHGANLYG--------N--DK---VSLNERERWAWEFAETD--AHRVVANPY-
DY--TLWQE--AD------KPFQFLAWCYEISELLR-N------G--W--GHETRLPVSA
DGSCNGIQHLSAILRDERGGKATNLVPS--E--LPQDIYSQVAEEATLSMQS--------
------------------------------------------------------------
-----DNNPLARMCLDFGI-------DRKITKRPVMIVPYSGTRHACRQYIVEAMEDKIK
S----------------GTPNPFG-----------DDLFDGSAYIANHVWDAISQVIVSA
REVMNYVKSVGDVYAEQ--------------------NRHMEWVTPTNWLVIQEYNELE-
QKRIKTHING-NVVS-LSF-P--------------------KDL----------D----S
VHKKRTGLGSSPNFIHSLDASAMTKTINTCYT----RG-IQDFAMVHDSYGTHSP---AM
NTMSEVLREEFVNMYEQHD-VLHNLRQHAIITL----G--T-------E----DIPLPPE
QGN-----LQLRDILKSDYFFA
>UniRef90_A0A1B1IWU5
------------------------------------------------------------
------------------------------------------------------------
------------------------------------------------------------
------------------------------------------------------------
------------------------------------------------------------
------------------------------------------------------------
------------------------------------------------------------
------------------------------------------------------------
-----------------MSDVYNAVNIMQHTEWVINKPIYEVIKT----CFEN-D-F---
----GLG---KLPIHWEAL---------------------------ELPIKPQ----F-K
TT-----------------KDEVFIQWKRRASKIWTERAKRKSKWIQVRQILEEAAMLL-
NKGGFFFPYQLDFRSRVYPKPAM--LSPQSADYSRALLKFKFGKRIG----------D--
-NFDTFAIAGANLYG-------EV--DK---EELPTRVKWVQDNAE-K--IINCADKPL-
EY--SWWAS--AD------KPYCFLAWCIEFKEYNK-T------YFDD--GFITTLPIQA
DCSNSGLQHYSALMLDKFGGEATNLVPL--N--KPSDIYNLVAEKVVEKLKK--------
------------------------------------------------------------
-----EKNNIAKTWLDYGV-------DRKICKKPVMCLPYSLTRYSCRKYIEDHIVEQFR
DRGVQH---------------KWG-----------DDLFEPTQYLTPIVWAAINEVVVGA
RKIMNFLKTISRLVASE--------------------NLPVTWHTPLGFPVQMMCYKKE-
SKRVKTKMGD-SIVK-LSVAT---------------------DT----------N----V
IDKRKTGQSVCANYIHSLDAAVLQLAVVKAKE----AG-VDNFSLIHDSFGCVVS---DT
KTMANALRDAFCEIYK-QD-VLKNFSDEMYEML----S--E----KNQK----KFPVMPE
KGT-----LDIDLVRKSIF---
>UniRef90_D8LUV8
------------------------------------------------------------
------------------------------------------------------------
------------------------------------------------------------
------------------------------------------------------------
------------------------------------------------------------
------------------------------------------------------------
------------------------------------------------------------
YKPMLVPPRPW--LS--VDSGGFIS-QKTVF-MR----T------HGSKLQT--DC--LY
Q-------A-----D--LTSVFRSLNILGKVGWVINKDVLKVAEA----VWEN-G-G---
----GEL---DIPSR-TDL---------------------------KMPDPSE----F-E
-------------------SEK---KYRKAMMKIKQKNYDLHSLRCDLGYKLDIAREFQ-
N-DTIYFPMNLDFRGRVYPIPPH--LNHLGNDLCRGLLSFARKKPLG------------E
RGLFWLKIQVANLYG--------N--DK---ISFDDRSKWVDEHLP-AIR--ESVRNP--
LAPNAWWKE--GD------DPWQLLATCMEYIRAI-------DSPHPE--AYLSNIPVHQ
DGSCNGLQHYAALGLDKTGGTQVNLVPS--S--KPGDVYSAVLRIVKERIHEDLRNPD--
--------------------AS--------------------------------------
-----IRAMAELLRGGEEV-------NRKVVKQTVMTSVYGVTFVGAREQIEGQLNARRD
DKK-----------------IDFDDD------M----LYALSMYLAGLTLGSIGVTNKGA
TTIMAWLNKIAAIIAHT--------------------NSPVCWVTPLGLPVVQPYRKEN-
VFHIATA---MQDVQ-VKV-NND--------------------V----------L----P
VLTRKQSSAFPPNFVHSLDSTHMMMTSLVCDK----YD-M-DFATVHDSYWTHAC---DV
DTMNHLLREQFVKLYSQPI-L-ENFLESLVI------R--Y----PSL-----TFPPIPE
KGD-----LDLKCVLESPYFF-
>UniRef90_A0A1D1Z5L1
------------------------------------------------------------
------------------------------------------------------------
------------------------------------------------------------
------------------------------------------------------------
------------------------------------------------------------
------------------------------------------------------------
------------------------------------------------------------
------------------------------------------------------------
--------------Y--CKLLHLALDTLGTTKWRINKRLLSVVDR----IWSS-G-G---
----CLA---DLVDR-EDV---------------------------PLPEKPD----T-E
-------------------DEAVIKKWKWKVKAAKKENSERHSMRCDVELKLAVARKMK-
DEEGFYYPHNLDFRGRAYPMHPY--LNHLGSDLCRGILEFAEGRPLG------------K
SGLHWLKIHLANLYA--------GGVDK---LSYDGRFAFAENHLE-DIF--DSADRP--
LEGKRWWLE--AE------DPFQCLAVCINLTEAL-------RSSSPE--TTISHIPVHQ
DGSCNGLQHYAALGRDKLGAIAVNLVAG--E--KPADVYSGIAARVLDIMRRDAQKDP--
--------------------AN--------------------------------------
-----EMNAARARLLISQV-------DRKLVKQTVMTSVYGVTYVGAREQIKRRLKERG-
--------------------VIADDA------E----QFSAACYAAKVTLTALEEMFQAA
RGIMTWLGDCAKVVAVE--------------------NHAVRWTTPLGLPVVQPYRKLG-
RQLVKTS---LQVLT-LQR-ETDK------------------------------------
VMAKRQRTAFPPNFVHSLDGSHMMMTAVACRK----AG-L-NFAGVHDSYWTHAC---DV
DQMNRILREKFVELYEIPI-L-ENLLDSFQK------S--F----PTL-----NFPPLPE
RGD-----FDLKDVMDSPYFF-
>UniRef90_G7KS02
------------------------------------------------------------
------------------------------------------------------------
------------------------------------------------------------
------------------------------------------------------------
------------------------------------------------------------
------------------------------------------------------------
------------------------------------------------------------
--------------------GGYLF-LPSYV-MR----T------HGVKQQR--EA--VK
KVPR----K-----Q--LEPVFEALDTLGNTKWRVNNKVLSVVDR----IWAG-G-G---
----RLA---GLVDR-NDV---------------------------EIPEELE----S-D
-------------------DEAEKKKWKWKVKSVKKENRERYSLRCDTELKLAVARKMK-
DEECFYYPHNLDFRGRAYPMHPH--LNHLGSDVCRGILEFADGRPLG------------K
SGLHWLKIHLANLYG--------GGVDK---LSNEGRITFVENHLD-EIF--DSAEQP--
MEGRRWWLN--AE------DPFQFLAACMTLTEAL-------KISTPE--SFISHIPVHQ
DGSCNGLQHYAALGRDKLGAAAVNLVAG--E--KPADVYSGIAARVLAIMKIDAQKDP--
--------------------ET--------------------------------------
-----FSEARHAKILVNQV-------DRKLVKQTVMTSVYGVTYIGAREQIKRRLKERD-
--------------------AIADDS------E----LFGAACYAAKVTLTALQEMFEGA
RSIMNWLGDCAKVIASE--------------------NEPVCWTTPLGLPVVQPYRYQG-
RHIVKTS---LQMLT-LKR-ETDK------------------------------------
VMVKRQRTAFPPNFVHSLDGSHMMMTAIACKK----AG-L-SFAGVHDSYWTHAC---DV
DNMNRILREKFVELYETPI-L-ENLLESFQE------S--F----PSL-----EFPPLPE
RGN-----LDLNEVLESPYFF-
>UniRef90_Q0QFR1
------------------------------------------------------------
------------------------------------------------------------
------------------------------------------------------------
------------------------------------------------------------
------------------------------------------------------------
------------------------------------------------------------
------------------------------------------------------------
------------------------------------------------------------
------------------------------------------------------------
----------------PEL---------------------------E-PPADY----Y-S
-------------------DLEVKQKFDRERKKAKIANYNLHSLRCDVTYKLQVAKECQ-
D-RTFYYPHNMDFRGRTYPIPPH--LNHLGQDLCRGLLTFAEGKPLG------------E
SGLRWLKVHLANVFG--------N--DK---ITFEDRVRFVENNME-HIM--DSASNP--
LGGQRWWLK--AD------KPWQCLAASIELINAY-------NSGQPE--TYVSTLPIHQ
DGSCNGLQHYAALGGDEMGARQVNLLPS--E--RPQDVYSGVVELVVRRLEDDAANGV--
------------------------------------------------------------
---------EIAQRLLGKV-------DRKVIKQTVMTSVYGVTFIGARQQIENALKDKGK
----------------------VSDD------D----MFLASRYLATSTFSSIKEMFSGA
REIMTWLSDCATLIAKQ--------------------GKPVTWVTPMGLPVVQPYRTKG-
KQTQTVVTALQNVML-VKE-END--------------------S----------L----P
VNTRKQRTAFPPNYVHSLDSTHMMLTALQCHE----AG-L-TYASVHDSYWTHAS---SV
DTMNHILRRTFVDLHSQPL-L-DDLLAHFKR------T--Y----PGI-----EFPPVPP
KGD-----LDLKEIINSPYFF-
>UniRef90_UPI0004682345
------------------------------------------------------------
------------------------------------------------------------
------------------------------------------------------------
------------------------------------------------------------
------------------------------------------------------------
------------------------------------------------------------
------------------------------------------------------------
------------------------------------------------------------
----------------------EALNWIQKTQWAINTDVLEVALH----VRER-G-L---
----DLA---GFPAA-ENE---------------------------QLPAPIP----D-A
QW------A-----LFTDDER---KAHMKVISAVHDKNAKLEGMRARTYRMLELAKDMA-
QFPRIWFPHYADFRGRFYPRPQD--LHTQGDSLIKGLLTFAETQKAG------------V
NGQFWLLVATANAFG--------E--DK---LPLEARADWAEDHMK-WIL--RTAQDP--
MANLDFWAD--TD------SPWEFLALCFEVARFAD-FVAKHGEAAMG--EFDSRIPVRL
DATCSGIQHLSAMMKDPLSAAAVNVLPT--G--KREDIYGEVARIVQQRIALDAANG---
------------------------------------------------------------
--------NPIAVKWLGHV-------ERKTVKRAVMTTPYGVTEPGILAQLISDGFCKHF
---------------------ENGKE-----------RYAAAGYLTEAIVSSLDANIGQP
RAAMKFFQATARHLGEQ--------------------NKPLVWTTPAGFTVRQAYYPSD-
MKRVSTL---GGTVA-MYR-EN--------------------TE----------A----P
MKLDKQANAAAPNVVHSYDAAHLALTCVEMKR----EG-IRDLAFVHDSFGTHAG---HI
DTLNRHIREQFVGMYDGPA-L-EQWRDNVATHT----G--C----L-------DLPPVPR
LGDDSEAILDVTAVLKSEFFFS
>UniRef90_A0A177RMK7
------------------------------------------------------------
------------------------------------------------------------
------------------------------------------------------------
------------------------------------------------------------
------------------------------------------------------------
------------------------------------------------------------
------------------------------------------------------------
------------------------------------------------------------
----------------------EALNWIQKTRWAINREVLAVANA----IKVL-G-I---
----EVE---GFPSA-TEE---------------------------PLPEAPE-------
--------------GVSDEEM---KAHIKLRAKIHQTNARNAGMRKKLYDLLAMAGELA-
EFPAIWFPHYADFRGRLYPRPQD--LHTQGDSLVKGLLRFAEPQPIT------------A
RGHYWLCVNAANFFG--------E--DK---LPLNERAAWTAANMR-HIL--AAADEP--
LDNMDFWAK--AD------SPWEFLGACFELSKLTT-WIHSTGS--AE--GFPSTLVCRY
DATCSGIQHLSAMMKDPQSAERVNVKPT--G--RREDIYKDVAEAVIPQVRLDVVNSMT-
------------------------------------------------------------
--------AAMAGLWDGRV-------ERKTVKRAVMTTPYGVSERGILTQLVQDGFADHI
---------------------ENGKE-----------RYAAAEYLTEKIVGALDTSIEAP
RRAMAYFREVAKFLDEK--------------------DLPLVWDTPSGFTAKQAYYKTG-
QKQVKTL---GGSVV-MRF-EQ--------------------PQ----------A----G
FKPGKQVLGAAPNVVHSFDAAHLAMTCVAMKR----AG-VRDLAFVHDSFGCHAE---DT
DLLLAVTKEQFVRIYNTDT-L-EHWRQSVIKHS----G--C----P-------DIPEVPP
LGN-----LDVLCVLESEFFFS
>UniRef90_Q0QFS3
------------------------------------------------------------
------------------------------------------------------------
------------------------------------------------------------
------------------------------------------------------------
------------------------------------------------------------
------------------------------------------------------------
------------------------------------------------------------
------------------------------------------------------------
------------------------------------------------------------
------------------------------------------------------------
-------------------------------------------------YKLDVAAKMM-
D-HTFYLPHNVDFRGRAYPLPPH--LNQLGSDLCRGLLLLDTAKPLG------------P
RGLWWLKVHLANLYG--------V--DK---VPFEARVAFVDKNID-NVM--DAGDNP--
LGGRMWWLK--AD------DPWQCLATCTELTAAI-------RSGDPE--NFKSRIPVHQ
DGSCNGLQHYAALGGDEIGARKVNLIPS--D--SPQDVYAGVATLVAKRIHDDAEAGH--
------------------------------------------------------------
---------ELGKLLDGKV-------DRKVVKQTVMTSVYGVTYIGARLQIHNALQDKEI
--------------------DWRDDD------Q----LYHASAYVTNHTFESLNQMFLGA
RNIMKWLADCARIVAKQ--------------------KEPVAWVTPLGLPIVQPYVKTG-
NYQVKT---VVQSVV-LSE-DGK--------------------D----------M----P
VNTMKQRSAFPPNYVHSLDSSHMMLTAIECAR----RG-I-DYASVHDS-----------
------------------------------------------------------------
----------------------
>UniRef90_U5GL15
------------------------------------------------------------
------------------------------------------------------------
------------------------------------------------------------
------------------------------------------------------------
------------------------------------------------------------
------------------------------------------------------------
------------------------------------------------------------
---------------------------------------------------R--EA--VK
RTPK----K-----Q--LQLVFEALDTLGNTKWRVNKRVLSVVDR----IWNN-G-G---
----RLA---DLVDR-SDV---------------------------PLPEKPE----T-E
-------------------DEALLKKWKWKVKSVKKENRERHSRRCDTELKIAVARKMK-
NEEGFYYPHNLDFRGRAYPMHPY--LNHLGSDLCRGILEFAEGRPLG------------K
SGLRWLKIHLANLFA--------CGVDK---LSHEGRIAFTENHLD-DIF--DSADKP--
LEGKRWWLH--AE------DPFQCLAVCINLTEAL-------RSSSPE--TCLSHIPIHQ
DGSCNGLQHYAALGRDKLGAAAVNLVAG--E--KPTDVYSGIAARVLDIMRSDAQEDP--
--------------------EV--------------------------------------
-----FPDALRARRLISQV-------DRKLVKQTVMTSVYGVTYIGARDQIERRLKERG-
--------------------L-TDNS------E----IFGCSCYAAKVTLTALGEMFEAA
RSIMNWLGECAKIIASE--------------------NEPVRWTTPLGLPVVQPYRK---
------------------------------------------------------------
------------------------------------------------------------
------------------------------------------------------------
----------------------
>UniRef90_A0A0A8L473
------------------------------------------------------------
------------------------------------------------------------
------------------------------------------------------------
------------------------------------------------------------
------------------------------------------------------------
------------------------------------------------------------
------------------------------------------------------------
------------------------------------------------------------
------------------------------------------------------------
------------------------------------------------------------
------------------------------------------------------------
----------MDFRGRAYPLAPH--FNHLGNDMTRSLLIFWNGKKLG------------A
NGLEWLKIHLANLYG--------M--DK---CSFEERVEFANTHLA-EIK--ESAENP--
LNGTRWWTK--AD------KPWQFLATCIELNEAL-------KLDNPE--EFVSHQPVHQ
DGTCNGLQHYAALGGDIEGARQVNLVPS--D--RPQDVYAFVAKLVTKRLEISAAAGE--
------------------------------------------------------------
---------EQAVKLKDII-------SRKVVKRTVMTNVYGVTFVGAADQIMKELDEYF-
----------------------DKPE------E----SNEMSRYLAKHVFASIRELFHAA
HLIQDWLGECAKKISKSVRLDFEL--NQSKSINGSDLMTSVIWTSPLGLPVVQPYRDLK-
KKQVQTN---LQTVF-ITD-P--------------------FAI----------N----P
INPRRQQAGLPPNFIHSLDASHMLLSAVQCGK----SG-L-DFAAVHDSYWTHAS---EV
DNMSRLLRQEFIKLHEVDL-I-ERLKNEFDE------R--Y----RDYL----EIVKISR
DSE-----LGK-KILEIRSSFA
>UniRef90_A0A0J8FQ91
---TIQLTKHDFSAITDVSSWAYETLSNIYGPDLAAAQLSLEHEAYTLGEDYFKKILER-
--------SIDRNE--FADNATAKPVLASLIPLMAKAFEDWVEHQVN-----------KV
KRKNIGLPY--------------------LQ--LV-KAE-N----------VAAITVKT-
VLNMVA-------KKGPLSVQQVSVAVGKAVEEEARFGRIREQEAEH-FNKRIRP-----
-------ALNKRNGHTYKV-----KFMEKVEAHMMA------------------------
---------------------ANELT--TKWTSWDALD----NYVTFHIGVKLLELLI--
---ESTQLVEMRRE----------------------------------------------
------------------------------------------------------------
------------------------------------------------------------
------------------------------------------------------------
------------------------------------------------------------
------------------------------------------------------------
------------------------------------------------------------
------------------------------------------------------------
------------------------------------------------------------
------------------------------------------------------------
------------------------------------------------------------
------------------------------------------------------------
------------------------------------------------------------
------------------------------------------------------------
------------------------------------------------------------
------------------------------------------------------------
----------------------
>UniRef90_Q6N6T7
------------------------------------------------------------
------------------------------------------------------------
------------------------------------------------------------
------------------------------------------------------------
------------------------------------------------------------
------------------------------------------------------------
------------------------------------------------------------
------------------------------------------------------------
------------------------------------------------------------
------------------------------------------------------------
------------------------------------------------------------
------------------------------------------------------------
---------------------------------------------------------T--
PEALSFWTQ--AD------KPFLFLAACIELTN---------ALAYGP--GYVCGLPCSW
DGSCSGAQHLCAATRSED-AWKVNLIGN--D--EVHDLYTIVGNAAKQSMARDTDPMVST
------------------------------------------------------------
------------ILAYEGD-------WRKVFKRNTMTTFYGSKGFGMAQQHMDDLMEPLS
REVMQKKRAK----------HPFGQTRK----E----HHAASRLLAAHAAAAIKGEIPLA
IKAMEFIQKLSAMMAHE--------------------GKPLEWTTPIGLPWSNRYHDPV-
TERVNLWMHDHGVRR-PFRP----V-------------VADGYK----------K----T
INKNHSVNGSAPNFVHACDAAHLLRTVNAARA----EG-ITQFALVHDSFGSLPS---HA
ARFRQIIREEFVRMYEEHD-VLTEVLEQAKCDL----D--E----HNDKLSALVDMRADL
TGK-----LNIKEVLNAEYAFA
>UniRef90_W5YMV5
------------------------------------------------------------
------------------------------------------------------------
------------------------------------------------------------
------------------------------------------------------------
------------------------------------------------------------
------------------------------------------------------------
------------------------------------------------------------
------------------------------------------------------------
------------------------------------------------------------
------------------------------------------------------------
------------------------------------------------------------
------------------------------------------------------------
------------------------------------------------------------
------------------------------------------------------------
------------------------------------------------------------
------------------------------------------------------------
--------------MKLGI-------NRKHCKRSVMTFPYGSKEFGFREQVLEDTINPLK
KHCDQLLDSRAIDDRGYRELFPF-HN------D----GFDAAGIMAKLLYKYVRETVLKA
AEAMEWMQGIARLVASQ--------------------GRPVRWTTPLGFPVCQNYRKYN-
MRTVKTRIFGKALDL-TIR----------------------EEM----------E----E
MDIMRAGNAISPNVTHSLDSSHLLKLVAQSV----VEGL-DSFALIHDSFGTHAA---DT
DVFFRVIREAFMRLYEE-A-VLENLREEFMAQL----P--P----DIRG----EVAPVPL
SGS-----LDISSILNSLYAFA
>UniRef90_R1CSH1
------------------------------------------------------------
------------------------------------------------------------
------------------------------------------------------------
------------------------------------------------------------
------------------------------------------------------------
------------------------------------------------------------
------------------------------------------------------------
------------------------------------------------------------
------------------------------------------------------------
------------------------------------------------------------
------------------------------------------SLRCALQLKLGVARQLA-
G-ETFYFAYNLDFRGRAYPCSPH--LSVVGDDLARGLLQLRAAP---------------L
HGVCWEQVHAASLYG--------H--DK---LPLHERAEWVDAQLA-SGRIAAVASAPLD
EENRAWLLG--AE------NPFQLYAVACDLAAAH-------ASADPA--AHLSAIP---
DGSCNGLQHYAALGRDEMGGRHVNLTPG--E--RPADVYAGVLEVVKRKVAADAAEAE--
--------------------G---------------------------------------
------EARELALQLDGRL-------VRKVVKQSVMTTVYGVTFVGMREQIERRLRELPE
LAAEVEA-------------AAQPDR------Q----YTRLASYLAKHTMSSLGEVFEPA
MVAMEWLASCASAIGHE-------------------AGSPVEWTTPLGLPVVQPYHKPR-
RREIRTV---LQRLT-LSD-MGT------------------SDD----------E----P
VDVRRQVMGIPPNYVHSLDSSHMLMTASAARE----AG-I-AFAAVHDS-----------
------------------------------------------------------------
----------------------
>UniRef90_Q0QFR9
------------------------------------------------------------
------------------------------------------------------------
------------------------------------------------------------
------------------------------------------------------------
------------------------------------------------------------
------------------------------------------------------------
------------------------------------------------------------
------------------------------------------------------------
------------------------------------------------------------
------------------------------------------------------------
------------------------------------------------------------
-----------------------------GSDLNRGLLKFAKKVPIGAKYDFNYYINT-R
RGIFWLKIHLANLCG--------Q--DK---LSFDDRIKYIDDNIS-NIM--DSADHP--
LSGKRWWLD--SE------NPWQSLASCFELTNVI-------RSPTPE--LFESQIPVQM
DGSCNGLQHYAALGRDNLGALHVNLLPT--I--KPMDVYSGVLNVVKKNIEMDAKNEH--
------------------------------------------------------------
---------PLATILNGNV-------YRSTIKQTVMTSVYGVTWVGAREQIQKRLKERKE
----------------------IDEE------M----AYKCACYLATVTLKSLGQVFSSA
KAIMEWLNELAHLISSH--------------------DKPVMWVSPLGLPVVQPYRSKR-
KHTINTI---LQKVT-MID-NDDK------------------------------L----P
IH----------------------------------------------------------
------------------------------------------------------------
----------------------
>UniRef90_A0A0A9V3U9
------------------------------------------------------------
------------------------------------------------------------
------------------------------------------------------------
------------------------------------------------------------
------------------------------------------------------------
------------------------------------------------------------
------------------------------------------------------------
--------------------------------MR----T------HGVKDQK--DA--IK
SVPR----K-----Q--MRRVFEALDILGNTKWRVNRRVHDVVEA----IWSR-G-G---
----GIA---GLVDK-GNI---------------------------PLPERPE----S-E
-------------------DPDEIQKWKWSLKKAKKTNRELHAERCDTELKLSVARKMR-
EEDGFYYPHNLDFRGRAYPMHPH--LSHLGSDLCRGLLEYAEGRSLG------------R
SGLCWLKIHLANKYG--------GGIEK---LSHEGKLAFVENLLP-DIF--DSAANP--
VDGNCWWTN--AE------DPFQCLAACMDLSDAL-------KSSSPY--RAVSHLPIHQ
DGSCNGLQHYAALGRDYMGAAAVNLVPG--E--KPADIYSEIAARVLAVVREDSTKDP--
--------------------AT--------------------------------------
-----NPTASLARVLVDQL-------TG--------------------------------
------------------------------------------------------------
------------------------------------------------------------
------------------------------------------------------------
------------------------------------------------------------
------------------------------------------------------------
----------------------
>UniRef90_A0A0U1ZE07
------------------------------------------------------------
------------------------------------------------------------
------------------------------------------------------------
------------------------------------------------------------
------------------------------------------------------------
------------------------------------------------------------
------------------------------------------------------------
------------------------------------------------------------
------------------------------------------------------------
------------------------------------------------------------
------------------------------------------------------------
------------------------------------------------------------
------------------------------------------------------------
------------------------------------------------------------
------------------------------------------------------------
------------------------------------------------------------
------------------------------------------------------------
------------------------------------------------------------
------------------------------------------------------------
------MICGNIRVT-MTINKSEA----------------QTGP----------K----P
LDRHKQQNGISPNFVHSMDASHMMLTCLKASR----QG-IEHFATIHDSFGTAPG---HA
GVMFRTVREVMVETYDTQD-VIQNFYTTFDSLL----S--P----DARD----KIPAFPE
KGS-----LNLKDILNSQYCFA
>UniRef90_UPI00046EE0B8
------------------------------------------------------------
------------------------------------------------------------
------------------------------------------------------------
------------------------------------------------------------
------------------------------------------------------------
------------------------------------------------------------
------------------------------------------------------------
------------------------------------------------------------
------------------------------------------------------------
------------------------------------------------------------
------------------------------------------------------------
------------------------------------------------------------
------------------------------------------------------------
---------------------------------------------------------MAV
DGTCNGLQHLSAMGCDPIGAAATNLLPL--A--DRQDIYLEVAAAVREALQEDMAAGDA-
------------------------------------------------------------
------RASAWFSEFSGSG-------GRKIVKRAVMTTPYGVTSAGIAKQIMKEGFTASL
---------------------DGKGS-----------E--LSAYMRDLIQKALTQKVSKA
KEIMAWLQSAAFEMGRV--------------------GLPFRWTTPTGSQIVQAYRNLD-
RVTVSTL---AGRIW-VYK-EN--------------------PQ----------S----T
LDLRKQSAGSAPNLVHSFDAAHLFLTVERFAGS---SE-APSLALIHDSYGTHAA---DV
EKLGRCIREAFVEIYSQNW-I-EKLQAEFTAYA----P--H----A-------MLPEPPE
PGD-----FEVEKVLGAEFFFS
>UniRef90_UPI0009D6A335
------------------------------------------------------------
------------------------------------------------------------
------------------------------------------------------------
------------------------------------------------------------
------------------------------------------------------------
------------------------------------------------------------
------------------------------------------------------------
------------------------------------------------------------
------------------------------------------------------------
------------------------------------------------------------
------------------------------------------------------------
DEDGFYYPHNLDFRGRAYPMHPY--LNHLGSDLCRGILEFAEGRPLG----------K--
SGLRWLKIHLANVYG------GGV--DK---LSYEGRVSFTENHLG-D--IFDSADRPLE
GR--RWWLG--AE------DPFQCLATCINLSEALR-S---P---CPE--STVSHMPVHQ
DGSCNGLQHYAALGRDKLGAAAVNLVAG--D--KPADVYSGIAAR---------------
------------------------------------------------------------
------------------------------------------------------------
------------------------------------------------------------
------------------------------------------------------------
------------------------------------------------------------
------------------------------------------------------------
------------------------------------------------------------
----------------------
>UniRef90_E0XNZ6
------------------------------------------------------------
------------------------------------------------------------
------------------------------------------------------------
------------------------------------------------------------
------------------------------------------------------------
------------------------------------------------------------
------------------------------------------------------------
------------------------------------------------------------
------------------------------------------------------------
------------------------------------------------------------
-----------------------------------------------LNYKLEIA-RAF-
IDEKFYFPHNLDFRGRAYPIPPN--LSHIGDDMCRGLLLFGEAKPLG----------E--
RGLRWLKIHLSNLT--------GF--DK---ASFDEREAFAMEHLD-D--VFDSADQPLD
GK--RWWLK--AD------DPWQCLATCIELAAALR-S---P---VPT--EYACALPIHQ
DGTCNGLQHYAALGGDLRGAHQV-------------------------------------
------------------------------------------------------------
------------------------------------------------------------
------------------------------------------------------------
------------------------------------------------------------
------------------------------------------------------------
------------------------------------------------------------
------------------------------------------------------------
----------------------
>UniRef90_A0A1I7SPB9
------------------------------------------------------------
------------------------------------------------------------
------------------------------------------------------------
------------------------------------------------------------
------------------------------------------------------------
------------------------------------------------------------
------------------------------------------------------------
------------------------------------------------------------
------------------------------------------------------------
------------------------------------------------------------
------------------------------------------------------------
----LYFPHNMDFRGRVYPISPH--LNHMGDDINRSLLKFARGKEMG----------K--
SGFDWLKIHCINLTG------L-L--KR---ESIESRLAYATTNLG-L--ICDSAENPWT
GR--KWWMQ--SE------EPWQTLAACIEIRDVLQ-S---G--IDPR--RFVSHLPIHQ
DGSCNGFQHYAAMGRDLKGAAEVNLIPS--E--KPADIYSSVA-----------------
------------------------------------------------------------
------------------------------------------------------------
------------------------------------------------------------
------------------------------------------------------------
------------------------------------------------------------
------------------------------------------------------------
------------------------------------------------------------
----------------------
>UniRef90_A0A0S4XK53
------------------------------------------------------------
------------------------------------------------------------
------------------------------------------------------------
------------------------------------------------------------
------------------------------------------------------------
------------------------------------------------------------
------------------------------------------------------------
------------------------------------------------------------
------------------------------------------------------------
------------------------------------------------------------
------------------------------------------------------------
--------YQADFRGRLYAMTTG--VSPQGSDLQKALLRFADGKPLA----------D-V
EAVRWFKINGANRFG--------I--DK---VTFEERLAWVDTRDA-W--IIEIADDPV-
-SNREHWEQ--AD------SPFQFLAWCIEYAQWRR-S--------PG--TFVSRIAVGF
DGSCNGLQH---------------------------------------------------
------------------------------------------------------------
------------------------------------------------------------
------------------------------------------------------------
------------------------------------------------------------
------------------------------------------------------------
------------------------------------------------------------
------------------------------------------------------------
----------------------
>UniRef90_A0A291P582
------------------------------------------------------------
------------------------------------------------------------
------------------------------------------------------------
------------------------------------------------------------
------------------------------------------------------------
------------------------------------------------------------
------------------------------------------------------------
------------------------------------------------------------
------------------------------------------------------------
------------------------------------------------------------
------------------------------------------------------------
------------------------------------------------------------
------------------------------------------------------------
------------------------------------------------------------
------------------------------------------------------------
------------------------------------------------------------
------------------------------------------------------------
------------------------------------------------------------
----------------------------------------------------QAYPRVK-
TKRLRLTFGG-ARLR-LSVAQD------------------QENV----------I----E
LDRTKQTNGISPNWVHSMDASHMRETVRRCWG----EG-LRSFSLVHDSYGTHAG---NA
WALADILREAFIDMYSEQD-VLANFKEELEEQL----P--E------GK----KLDSLPA
KGD-----LDLGLVMQSDFFFA
>UniRef90_C3VVU3
------------------------------------------------------------
------------------------------------------------------------
------------------------------------------------------------
------------------------------------------------------------
------------------------------------------------------------
------------------------------------------------------------
------------------------------------------------------------
------------------------------------------------------------
------------------------------------------------------------
------------------------------------------------------------
---------------------------------------------------LDLCRRFM-
DEDALYFPTCVDWRYRLYF-KSH--LNPQGSDIQKALLLLGRKKKLG----------K--
RGLFWLKSHVATCFG--------F--DK---PLFEQRVAWTNERID-A--IREWVKDPL-
NN--EDFKD--AD------EFWCMLAASIQLIEALD-S------GDPE--NYESNIAVAL
DATNSGGQHFSAMLRDPVGGKLTNLFWD--GNLTKADLYMDVKQRTD-------------
------------------------------------------------------------
------------------------------------------------------------
------------------------------------------------------------
------------------------------------------------------------
------------------------------------------------------------
------------------------------------------------------------
------------------------------------------------------------
----------------------
>UniRef90_A0A087V0W0
------------------------------------------------------------
------------------------------------------------------------
------------------------------------------------------------
------------------------------------------------------------
------------------------------------------------------------
------------------------------------------------------------
------------------------------------------------------------
------------------------------------------------------------
------------------------------------------------------------
------------------------------------------------------------
------------------------------------------------------------
--------------------------------MARSILLFAEGQPLG----------K--
KGLEWLKIHLINLTG------F-K--KR---DPHEERLRFADQMIP-E--ILDSADRPFE
GN--QWWKT--SD------KPWQTLACCKELANALR-F---P---KPE--EYVSHFPVHQ
DGSCNGLQHYAALGRDELGAIEVNLHPS--D--SPQDVY---------------------
------------------------------------------------------------
------------------------------------------------------------
------------------------------------------------------------
------------------------------------------------------------
------------------------------------------------------------
------------------------------------------------------------
------------------------------------------------------------
----------------------
>UniRef90_UPI0008727CF8
------------------------------------------------------------
------------------------------------------------------------
------------------------------------------------------------
------------------------------------------------------------
------------------------------------------------------------
------------------------------------------------------------
------------------------------------------------------------
------------------------------------------------------------
------------------------------------------------------------
------------------------------------------------------------
-----------------------------------------------------AQ-KMK-
DEEGFYYPHNIDFRGRAYPMPPH--LNHLGSDLCRGVLEFAEGRPLR----------S--
PGLRWLKIQLANLYA------GGV--DK---LSYEGRLAFTENHLE-D--IFDSADRPLE
GS--RWWLQ--AE------DPFQCLAVCINLTEALR-S---P---SPE--TVLSHIPIHQ
DGSCNGFQHYAALGRDTV------------------------------------------
------------------------------------------------------------
------------------------------------------------------------
------------------------------------------------------------
------------------------------------------------------------
------------------------------------------------------------
------------------------------------------------------------
------------------------------------------------------------
----------------------
>UniRef90_A0A1U7XSL2
------------------------------------------------------------
------------------------------------------------------------
------------------------------------------------------------
------------------------------------------------------------
------------------------------------------------------------
------------------------------------------------------------
------------------------------------------------------------
------------------------------------------------------------
------------------------------------------------------------
------------------------------------------------------------
------------------------------------------------------------
-------------------------LNHLSSDLCRGILEFAEGRPLG----------K--
SGLRWLKIHLASLYA------GGI--EK---LCYDARLAFVENHID-D--ILDSANNPLN
GN--RWWLN--AE------DPFQCLAACINLSEALK-S---S---SSH--TVISHLPIHQ
DGSCNGLQHYAALGRDSDG-----------------------------------------
------------------------------------------------------------
------------------------------------------------------------
------------------------------------------------------------
------------------------------------------------------------
------------------------------------------------------------
------------------------------------------------------------
------------------------------------------------------------
----------------------
>UniRef90_A0A078JZ27
------------------------------------------------------------
------------------------------------------------------------
------------------------------------------------------------
------------------------------------------------------------
------------------------------------------------------------
------------------------------------------------------------
------------------------------------------------------------
------------------------------------------------------------
------------------------------------------------------------
------------------------------------------------------------
------------------------------------------------------------
------------------------------------------------------------
------------------------------------------------------------
------------------------------------------------------------
------------------------------------------------------------
------------------------------------------------------------
------------------V-------DRKLVKQTVMTSVYGVTYSGARDQIKKRLKERG-
--------------------AFADDS------Q----NFHASCYAARVTLKALEEMFEAA
RAIMSWFGECAKIIASQ--------------------NKAVCWTTPLGLPVVQPYRKNE-
RHLVKTT---LQVLT-LQR-ETEK------------------------------------
VMARKQMTAFAPNFVHSLDGSHMMMTAVACNK----AG-L-SFAGVHDSFWTHAC---DV
ELMNNILREKFVELYDKPI-L-ENVIASPYY------I--F----AYS-----YH-----
----------------------
>UniRef90_A5AW22
------------------------------------------------------------
------------------------------------------------------------
------------------------------------------------------------
------------------------------------------------------------
------------------------------------------------------------
------------------------------------------------------------
------------------------------------------------------------
------------------------------------------------------------
------------------------------------------------------------
------------------------------------------------------------
------------------------------------------------------------
------------------------------------------------------------
------------------------------------------------------------
------------------------------------------------------------
------------------------------------------------------------
------------------------------------------------------------
------------------------------------------------------------
------------------------------------------------------------
----------------------------------------VRWTTPLGLPVVQPYRKLG-
RHLIKTS---LQVLT-LQR-ETETV-------------ISTYLI----------F----L
IMVKRQRTAFPPNFVHSLDGSHMMMTAIACKK----AG-L-NFAGVHDSYWTHAC---DV
DEMNRILREKFVQLYETPI-L-ENLLESFQQ------S--F----PAL-----EFPPLPE
RGD-----FDLREVLESPYFF-
>UniRef90_A0A1U7Y1E7
------------------------------------------------------------
------------------------------------------------------------
------------------------------------------------------------
------------------------------------------------------------
------------------------------------------------------------
------------------------------------------------------------
------------------------------------------------------------
------------------------------------------------------------
------------------------------------------------------------
------------------------------------------------------------
------------------------------------------------------------
------------------------------------------------------------
------------------------------------------------------------
------------------------------------------------------------
------------------------------------------------------------
------------------------------------------------------------
------------------------------------------------------------
------------------------------------------------------------
--------------------------------------------------------YSV-
HVQIRTS---LQVLA-LQR-EGDA------------------------------------
VEVRKQRTAFPPNFVHSLDGSHMMMTAVACRD----AG-L-QFAGVHDSFWTHAC---DV
DQMNRILREKFVELYSMPI-L-EDLLESFQK------S--Y----PAL-----TFPPLPK
RGD-----FNLREVLESPYFF-
>UniRef90_A0A2E9DCI2
------------------------------------------------------------
------------------------------------------------------------
------------------------------------------------------------
------------------------------------------------------------
------------------------------------------------------------
------------------------------------------------------------
------------------------------------------------------------
------------------------------------------------------------
------------------------------------------------------------
------------------------------------------------------------
------------------------------------------------------------
------------------------------------------------------------
------------------------------------------------------------
------------------------------------------------------------
---------MSLAFRDEIGGAAVNIVPS--D--KPSDIYQLVADKAVERLEKLAAQNERP
AQI------------------------------------------------------TQE
EDEGPSDAELTQWWLEFGI-------TRKITKRNCMTFPYGSKQRGF-------------
------------------------------------------------------------
------------------------------------------------------------
------------------------------------------------------------
------------------------------------------------------------
------------------------------------------------------------
----------------------
